# Supplementary material for: Research on the coordinated measurement and spatiotemporal evolution of digital economy empowering ecotourism
Source: PLoS One. 2025 May 27;20(5):e0323723. doi: 10.1371/journal.pone.0323723 (PMC12113574; doi:10.1371/journal.pone.0323723)
Supplement: S1 Fig — (XLSX) [file pone.0323723.s001.xlsx]

## Sheet: Figure 1
	Annual average of ecotourism	Annual average of digital economy	Annual growth rate of ecotourism	Annual growth rate of digital economy
2011	0.185633	0.104209
2012	0.20251	0.118696	0.0909	0.139
2013	0.220055	0.144468	0.0866	0.2171
2014	0.235416	0.152639	0.0698	0.0566
2015	0.255397	0.187309	0.0849	0.2271
2016	0.309437	0.204417	0.2116	0.0913
2017	0.338921	0.259704	0.0953	0.2705
2018	0.37805	0.270904	0.1155	0.0431
2019	0.406541	0.295277	0.0754	0.09
2020	0.339377	0.323205	-0.1652	0.0946
2021	0.362722	0.36815	0.0688	0.1391
2022	0.352694	0.375986	-0.0276	0.0213
