# Supplementary material for: Research on the coordinated measurement and spatiotemporal evolution of digital economy empowering ecotourism
Source: PLoS One. 2025 May 27;20(5):e0323723. doi: 10.1371/journal.pone.0323723 (PMC12113574; doi:10.1371/journal.pone.0323723)
Supplement: S2 Fig — (XLSX) [file pone.0323723.s002.xlsx]

## Sheet: Figure 2
	2011	2012	2013	2014	2015	2016	2017	2018	2019	2020	2021	2022
Eastern Average	0.175757	0.1944	0.214391	0.225706	0.267032	0.286505	0.334191	0.363294	0.398382	0.430491	0.4899	0.499978
Central Average	0.064108	0.0827836	0.117627	0.114547	0.147406	0.166301	0.235143	0.221134	0.243761	0.275048	0.311298	0.318065
Western Average	0.0727616	0.0789039	0.101387	0.117664	0.147488	0.160444	0.20978	0.228283	0.243687	0.264075	0.303254	0.309914
National Average	0.104209	0.118696	0.144468	0.152639	0.187309	0.204417	0.259704	0.270904	0.295277	0.323205	0.36815	0.375986
