# Supplementary material for: Research on the coordinated measurement and spatiotemporal evolution of digital economy empowering ecotourism
Source: PLoS One. 2025 May 27;20(5):e0323723. doi: 10.1371/journal.pone.0323723 (PMC12113574; doi:10.1371/journal.pone.0323723)
Supplement: S5 Fig — (XLSX) [file pone.0323723.s005.xlsx]

## Sheet: Figure 5
Eastern Region	Digital Economy Development Index	Ecotourism development index	coupling coordination degree D			Eastern Region	Central Region	Western Region	Nationwide
2011	0.175757	0.2344	0.450523		2011	0.450523	0.330121	0.316115	0.372941
2012	0.1944	0.254294	0.471529		2012	0.471529	0.360618	0.329255	0.39375
2013	0.214391	0.278	0.494098		2013	0.494098	0.402051	0.3569	0.422256
2014	0.225706	0.296261	0.508516		2014	0.508516	0.404029	0.380078	0.435387
2015	0.267032	0.32082	0.541011		2015	0.541011	0.439105	0.410838	0.467674
2016	0.286505	0.363816	0.568203		2016	0.568203	0.477391	0.448493	0.501501
2017	0.334191	0.388433	0.600244		2017	0.600244	0.533077	0.494444	0.544684
2018	0.363294	0.42636	0.627348		2018	0.627348	0.539934	0.521283	0.565707
2019	0.398382	0.449915	0.650665		2019	0.650665	0.562374	0.543995	0.588618
2020	0.430491	0.376052	0.634312		2020	0.634312	0.555231	0.529	0.575493
2021	0.4899	0.406815	0.668153		2021	0.668153	0.577866	0.559501	0.604505
2022	0.499978	0.398483	0.668098		2022	0.668098	0.5752	0.559165	0.603452
Central Region	Digital Economy Development Index	Ecotourism development index	coupling coordination degree D
2011	0.064108	0.185259	0.330121
2012	0.0827836	0.20429	0.360618
2013	0.117627	0.222135	0.402051
2014	0.114547	0.23263	0.404029
2015	0.147406	0.252208	0.439105
2016	0.166301	0.312321	0.477391
2017	0.235143	0.343423	0.533077
2018	0.221134	0.384332	0.539934
2019	0.243761	0.410332	0.562374
2020	0.275048	0.34553	0.555231
2021	0.311298	0.358207	0.577866
2022	0.318065	0.344159	0.5752
Western Region	Digital Economy Development Index	Ecotourism development index	coupling coordination degree D
2011	0.0727616	0.13724	0.316115
2012	0.0789039	0.148947	0.329255
2013	0.101387	0.160031	0.3569
2014	0.117664	0.177357	0.380078
2015	0.147488	0.193163	0.410838
2016	0.160444	0.252173	0.448493
2017	0.20978	0.284907	0.494444
2018	0.228283	0.32346	0.521283
2019	0.243687	0.359375	0.543995
2020	0.264075	0.296549	0.529
2021	0.303254	0.323144	0.559501
2022	0.309914	0.315441	0.559165
Nationwide	Digital Economy Development Index	Ecotourism development index	coupling coordination degree D
2011	0.104209	0.185633	0.372941
2012	0.118696	0.20251	0.39375
2013	0.144468	0.220055	0.422256
2014	0.152639	0.235416	0.435387
2015	0.187309	0.255397	0.467674
2016	0.204417	0.309437	0.501501
2017	0.259704	0.338921	0.544684
2018	0.270904	0.37805	0.565707
2019	0.295277	0.406541	0.588618
2020	0.323205	0.339377	0.575493
2021	0.36815	0.362722	0.604505
2022	0.375986	0.352694	0.603452
