# Supplementary material for: Research on the coordinated measurement and spatiotemporal evolution of digital economy empowering ecotourism
Source: PLoS One. 2025 May 27;20(5):e0323723. doi: 10.1371/journal.pone.0323723 (PMC12113574; doi:10.1371/journal.pone.0323723)
Supplement: S8 Fig — (XLSX) [file pone.0323723.s008.xlsx]

## Sheet: Figure 8
	province	2012	2017	2022
Eastern Average	Beijing	0.519386	0.607149	0.684065
	Tianjin	0.360864	0.480279	0.479595
	Hebei	0.374735	0.568462	0.581986
	Liaoning	0.429489	0.529986	0.56638
	Shanghai	0.442942	0.554737	0.598808
	Jiangsu	0.55782	0.689176	0.776654
	Zhejiang	0.571463	0.709282	0.805154
	Fujian	0.46276	0.608969	0.647146
	Shandong	0.458538	0.639493	0.718574
	Guangdong	0.512572	0.673149	0.810529
	Hainan	0.356012	0.405471	0.48827
