# Supplementary material for: Research on the coordinated measurement and spatiotemporal evolution of digital economy empowering ecotourism
Source: PLoS One. 2025 May 27;20(5):e0323723. doi: 10.1371/journal.pone.0323723 (PMC12113574; doi:10.1371/journal.pone.0323723)
Supplement: S9 Fig — (XLSX) [file pone.0323723.s009.xlsx]

## Sheet: Figure 9
	province	2012	2017	2022
Central Average	Shanxi	0.519386	0.607149	0.684065
	Jilin	0.360864	0.480279	0.479595
	Heilongjiang	0.374735	0.568462	0.581986
	Anhui	0.429489	0.529986	0.56638
	Jiangxi	0.442942	0.554737	0.598808
	Henan	0.55782	0.689176	0.776654
	Hubei	0.571463	0.709282	0.805154
	Hunan	0.46276	0.608969	0.647146
