# Supplementary material for: Research on the coordinated measurement and spatiotemporal evolution of digital economy empowering ecotourism
Source: PLoS One. 2025 May 27;20(5):e0323723. doi: 10.1371/journal.pone.0323723 (PMC12113574; doi:10.1371/journal.pone.0323723)
Supplement: S10 Fig — (XLSX) [file pone.0323723.s010.xlsx]

## Sheet: Figure 10
	province	2012	2017	2022
Western Average	Inner Mongolia	0.374735	0.568462	0.581986
	Guangxi	0.429489	0.529986	0.56638
	Chongqing	0.442942	0.554737	0.598808
	Sichuan	0.55782	0.689176	0.776654
	Guizhou	0.571463	0.709282	0.805154
	Yunnan	0.46276	0.608969	0.647146
	Shaanxi	0.458538	0.639493	0.718574
	Gansu	0.512572	0.673149	0.810529
	Qinghai	0.356012	0.405471	0.48827
	Ningxia	0.471529	0.600244	0.668098
	Xinjiang	0.318001	0.517704	0.516027
