# Supplementary material for: Research on the coordinated measurement and spatiotemporal evolution of digital economy empowering ecotourism
Source: PLoS One. 2025 May 27;20(5):e0323723. doi: 10.1371/journal.pone.0323723 (PMC12113574; doi:10.1371/journal.pone.0323723)
Supplement: S1 Table — (XLSX) [file pone.0323723.s011.xlsx]

## Sheet: original data
	Year	Province	Number of postal offices	Internet broadband access ports per capita	Length of fiber optic cable lines per capita	Telephone penetration rate per capita	R&D expenditure per capita	R&D expenditure intensity	Number of patent applications granted per capita	Digital Financial Inclusion Index	Total tourism revenue	Domestic tourist number	Number of travel agencies	Number of tourist attractions	Number of museums	Industrial SO2 emissions	Park green space per capita	Forest coverage rate
1	2011	Beijing	2447	0.396146	72.814	176.34	814.495	5.76	20.2016	79.41	3210	2.14	1032	213	162	9.79	11.33	35.8
1	2012	Beijing	3086	0.518191	90.3341	200.6	949.683	2.63	24.3075	150.65	3626.6	2.31	1021	193	165	9.38	11.87	35.8
1	2013	Beijing	3838	0.558494	103.511	200.56	1002.64	0.82	29.4922	215.62	3963.2	2.52	1145	203	167	8.7	12.72	35.8
1	2014	Beijing	4129	0.53427	111.305	228.09	1075.55	1.01	34.3901	235.36	4280.1	2.61	1302	207	171	7.89	15.94	43.8
1	2015	Beijing	6121	0.722349	125.896	217.88	1115.57	0.59	42.9758	276.38	4616	2.73	1397	234	173	7.12	16	43.8
1	2016	Beijing	7156	0.812756	139.708	210.04	1161.02	1.64	45.8214	286.37	5021	2.85	1396	243	178	1.5	16.01	43.8
1	2017	Beijing	5106	0.828624	162.634	202.77	1226.46	0.84	48.7457	329.94	5469	2.97	1344	249	179	0.65	16.2	43.8
1	2018	Beijing	5425	0.939735	171.998	212.92	1250.05	1.02	56.3394	368.54	5921	3.11	2859	254	179	0.27	16.3	43.8
1	2019	Beijing	4927	0.940685	178.971	211.87	1302.22	3.11	60.1443	399	6224.6	3.22	3062	238	183	0.19	16.4	43.8
1	2020	Beijing	4495	0.952079	201.06	200.38	1358.68	2.17	74.3828	417.88	2914	1.84	3194	226	197	0.18	16.59	43.8
1	2021	Beijing	5562	0.92773	215.566	203.66	1432.23	1.85	90.8077	445.44	4166.2	2.55	3222	243	204	0.14	16.62	43.8
1	2022	Beijing	5000	0.968178	225.438	201.52	1597.97	1.4	92.8214	452.83	2520.3	1.82	3395	240	215	0.11	16.63	43.77
2	2011	Tianjin	702	0.274348	57.4128	120.82	1571.79	1.26	10.4265	60.58	1380	0.57	332	56	19	23.09	10.3	9.9
2	2012	Tianjin	1068	0.335051	79.0679	123.9	1856.81	0.83	14.3556	122.96	1660	0.33	344	73	20	22.45	10.54	9.9
2	2013	Tianjin	1423	0.250993	92.377	113.84	2127.93	1.86	17.6284	175.26	1988.8	1.3	383	90	20	21.68	10.97	9.9
2	2014	Tianjin	1386	0.278307	104.156	112.9	2258.96	0.98	18.4402	200.16	2307	0.27	377	101	22	20.92	9.73	12.1
2	2015	Tianjin	1831	0.326755	113.965	110.77	2450.77	1.65	25.95	237.53	2790	0.45	400	112	22	18.59	10.13	12.1
2	2016	Tianjin	1956	0.50194	127.411	115.94	2425.19	1.19	27.5357	245.84	3155.24	1.92	475	112	22	2.67	10.59	12.1
2	2017	Tianjin	2084	0.564043	145.173	120.5	1710.23	1.96	29.5567	284.03	3545.44	2.11	396	108	62	2.51	14.15	12.1
2	2018	Tianjin	2444	0.648879	172.146	127.31	1828.46	0.69	39.5372	316.88	3914.33	2.28	476	104	65	1.9	9.38	12.1
2	2019	Tianjin	3266	0.788881	261.415	131.5	1541.03	0.41	41.7321	344.11	4317.99	1.9	502	95	68	1.78	9.21	12.1
2	2020	Tianjin	3926	0.904542	271.732	146.89	1649.4	1.28	54.3864	361.46	1354.46	1.41	516	96	71	1.02	10.31	12.1
2	2021	Tianjin	6665	0.985069	236.763	151.21	1830.03	1.4	71.311	395.73	1968.81	1.79	524	100	69	0.85	9.74	12.1
2	2022	Tianjin	5939	1.04211	254.577	157.62	2087.83	0.64	52.4908	407.3	773.06	1.12	529	99	72	0.65	9.98	12.07
3	2011	Hebei	2492	0.159071	72.563	88.09	219.329	0.63	1.53747	32.42	1221.3	1.8	1156	280	69	141.21	14.26	23.4
3	2012	Hebei	2843	0.241807	89.1689	92.8	272.769	1.99	2.10892	89.32	1600	2.3	1252	293	75	134.12	14	23.4
3	2013	Hebei	3349	0.281188	110.895	97.63	319.349	0.97	2.49533	144.98	2000	2.7	1271	301	103	128.47	14.05	23.4
3	2014	Hebei	4339	0.301065	119.952	99.06	355.962	0.75	2.74915	160.76	2561.49	3.1	1343	324	105	118.99	14.45	26.8
3	2015	Hebei	5663	0.40143	140.447	95.81	389.115	0.73	4.10211	199.53	3434	3.7	1360	339	107	110.84	14.18	26.8
3	2016	Hebei	6537	0.520827	159.997	106.72	418.523	0.5	4.31539	214.36	4655	4.7	1382	365	111	55.18	14.31	26.8
3	2017	Hebei	7014	0.557012	231.403	110.99	473.705	5.95	4.77095	258.17	6140.92	5.7	1373	403	122	43.31	14.52	26.8
3	2018	Hebei	9836	0.564557	285.412	117.7	514.398	2.8	6.98815	282.77	7636.42	6.8	1478	420	134	34.32	14.23	26.8
3	2019	Hebei	12352	0.583564	293.302	118.82	588.939	0.92	7.76272	305.06	9313.35	7.8	1513	420	136	28.69	14.29	26.8
3	2020	Hebei	14323	0.61605	298.782	120.47	650.394	1.09	12.3521	322.7	3676.71	3.8	1531	465	148	16.17	15.3	26.8
3	2021	Hebei	17730	0.672999	308.855	125.06	765.833	0.64	16.1163	352.44	4424.4	4.3	1552	464	172	17.07	15.14	26.8
3	2022	Hebei	18307	0.71721	337.255	126.48	856.964	1.57	15.541	360.65	3160	4.3	1594	490	172	14.62	15.35	26.78
4	2011	Shanxi	1582	0.17945	160.032	87.55	251.513	0.92	1.39641	33.41	1342.59	0.35	762	95	89	139.91	10.17	18
4	2012	Shanxi	2097	0.207835	169.013	96	301.463	1.07	2.02818	92.98	1813.01	0.31	796	95	92	130.18	10.82	18
4	2013	Shanxi	3228	0.24942	169.693	101.65	350.127	3.37	2.42291	144.22	2305	3.59	788	100	98	125.54	11.18	18
4	2014	Shanxi	4100	0.28254	192.012	106.54	353.466	2.38	2.37273	167.66	2846.58	0.4	771	108	99	120.82	11.3	20.5
4	2015	Shanxi	5906	0.382467	217.584	100.6	286.715	2.08	2.8474	206.3	3447.5	0.47	783	143	131	112.06	11.61	20.5
4	2016	Shanxi	5972	0.450455	257.472	100.75	277.827	1.64	2.8634	224.81	4247	4.4	790	155	140	49.59	11.86	20.5
4	2017	Shanxi	6596	0.524245	304.774	106.69	319.75	4.38	3.22251	259.95	5360	5.6	778	172	140	34.12	11.98	20.5
4	2018	Shanxi	6779	0.568018	341.184	113.99	374.795	0.88	4.3004	283.65	6728	7	890	204	152	28.19	12.28	20.5
4	2019	Shanxi	7269	0.614298	365.677	114.06	394.856	2.04	4.74635	308.73	8026.92	8.34	927	216	158	22.86	12.63	20.5
4	2020	Shanxi	8185	0.665415	378.028	122.22	447.504	1.05	7.8212	325.73	2920.08	3.3	945	237	159	16.05	13.51	20.5
4	2021	Shanxi	9667	0.71227	424.15	126.09	535.186	1.73	10.7411	359.7	2920.54	3.28	957	268	182	14.7	13.66	20.5
4	2022	Shanxi	9429	0.792933	456.344	126.72	581.179	1.3	9.49957	366.07	1452.99	2.9	1001	312	176	12.85	13.72	20.5
5	2011	#N/A	1662	0.165709	112.82	109.05	284.063	2.17	0.915789	28.89	889.55	0.53	786	211	59	140.94	14.47	21
5	2012	#N/A	2204	0.222687	130.771	117.5	348.408	0.75	1.25162	91.68	1128.51	0.6	833	215	65	138.49	15.52	21
5	2013	#N/A	2682	0.275845	143.725	122.83	409.127	0.48	1.56253	146.59	1403.46	0.68	879	215	72	135.87	16.9	21
5	2014	#N/A	2981	0.302123	163.267	119.52	441.114	1.4	1.64598	172.56	1805.26	0.75	897	265	75	131.24	18.8	22.1
5	2015	#N/A	3562	0.37541	190.97	107.59	486.173	1.47	2.26311	214.55	2257.1	0.85	969	317	84	123.09	19.28	22.1
5	2016	#N/A	4150	0.492898	240.642	108.68	525.391	0.61	2.39984	229.93	2715	0.98	976	351	87	56.95	19.77	22.1
5	2017	#N/A	4605	0.531895	405.085	121.55	444.982	0.67	2.57748	258.5	3439	1.16	1433	374	93	37.81	19.66	22.1
5	2018	#N/A	4934	0.560859	361.82	128.57	426.752	1.99	3.97399	271.57	4011	1.3	1156	386	109	36.33	18.52	22.1
5	2019	#N/A	5880	0.568406	542.385	127.03	490.114	1.07	4.5793	293.89	4651.5	1.95	1143	375	125	35.24	18.71	22.1
5	2020	#N/A	7327	0.599792	640.291	131.44	538.375	0.69	7.47316	309.39	2406	1.25	1202	400	172	27.39	19.2	22.1
5	2021	#N/A	7475	0.729208	657.428	134.19	644.893	0.78	10.1508	344.76	3444.5	1.3	1213	386	168	22.48	19.96	22.1
5	2022	#N/A	6985	0.724282	709.663	134.17	711.596	0.53	10.2624	353.9	1053.9	0.9249	1071	426	166	20.27	19.47	22.1
6	2011	Liaoning	2339	0.224092	91.5678	118.6	627.327	6.08	4.37908	43.29	3335.6	1.49	1162	231	61	112.62	10.56	38.2
6	2012	Liaoning	3087	0.289714	101.067	127.2	661.616	2.98	4.85097	103.53	3940	0.25	1165	240	62	105.87	10.89	38.2
6	2013	Liaoning	3722	0.373746	119.761	132.26	763.185	1	4.96128	160.07	4647.5	3.3	1243	365	63	102.7	11.06	38.2
6	2014	Liaoning	3846	0.478086	145.615	129.51	743.989	1.23	4.48027	187.61	5289.5	0.85	1296	267	63	99.46	11.61	39.2
6	2015	Liaoning	5301	0.624896	177.663	121.53	557.585	0.7	5.80498	226.4	5900	1	1360	273	64	96.88	11.52	39.2
6	2016	Liaoning	5937	0.748671	239.268	121.47	559.426	1.65	5.80171	231.41	4225	4.49	1386	408	65	41.12	11.33	39.2
6	2017	Liaoning	7125	0.723284	272.353	126.64	637.634	0.92	6.14448	267.18	4740	5.06	1443	454	65	34.9	12.07	39.2
6	2018	Liaoning	7117	0.755139	315.708	127.79	700.539	1.15	8.19133	290.95	5369.8	5.65	1489	454	65	32.12	12.04	39.2
6	2019	Liaoning	9076	0.764718	350.663	126.67	725.387	3.6	9.361	311.01	6222.8	6.42	1521	514	65	26.31	11.97	39.2
6	2020	Liaoning	10385	0.77678	386.576	127.12	788.066	2.51	14.1445	326.29	2720.5	3.02	1539	566	65	20.64	13.4	39.2
6	2021	Liaoning	10769	0.774178	412.283	131.06	868.478	2.18	18.9622	357.23	4627.18	4.91	1547	555	65	16.33	13.44	39.2
6	2022	Liaoning	11202	0.820658	427.734	135.51	895.099	1.85	18.4498	365.25	1642	2.1	1593	558	65	13.05	13.39	39.24
7	2011	Jilin	1500	0.183046	79.9239	94.05	179.348	1.44	1.8055	24.51	907	0.2	500	123	58	41.32	10.53	40.4
7	2012	Jilin	1609	0.235582	90.2109	103.2	223.99	0.94	2.19792	87.23	1178.06	0.48	540	121	68	40.35	10.96	40.4
7	2013	Jilin	2290	0.260495	99.4247	107.26	261.67	2.15	2.33096	138.36	1477.08	0.81	553	246	73	38.15	11.78	40.4
7	2014	Jilin	2369	0.305072	117.598	115.79	298.801	1.11	2.53444	165.62	1846.79	0.34	582	176	78	37.23	12.05	41.5
7	2015	Jilin	4081	0.377803	150.812	112	329.713	1.81	3.39763	208.2	2315	0.36	651	238	76	36.29	12.51	41.5
7	2016	Jilin	3748	0.607986	160.218	116.18	353.955	1.33	3.89365	217.07	2897	1.64	615	243	77	14.4	13.37	41.5
7	2017	Jilin	4711	0.697189	170.133	123.88	296.895	2.32	4.39034	254.76	3507	1.91	634	238	107	12.27	11.37	41.5
7	2018	Jilin	4659	0.614614	351.3	128.66	231.488	0.75	5.58977	276.08	4212	2.2	716	244	107	8.96	13.45	41.5
7	2019	Jilin	5100	0.688971	323.122	124.69	279.447	0.37	6.36397	292.77	4877.89	2.47	701	231	107	9.84	12.54	41.5
7	2020	Jilin	5736	0.688287	378.959	136.58	323.655	1.39	9.98374	308.26	2528.1	1.53	943	241	107	6.84	12.94	41.5
7	2021	Jilin	6979	0.733937	356.585	140.72	361.445	1.52	12.5806	339.41	3274.83	2.11	696	239.4	107	6.23	13.55	41.5
7	2022	Jilin	7261	0.77977	364.687	144.46	394.396	0.59	12.5784	343.67	1544.81	1.152	699	275	108	5.51	14.45	41.49
8	2011	Heilongjiang	2112	0.169381	91.7172	82.7	221.587	0.68	3.23533	33.58	1031.89	0.32	629	203	103	52.19	11.47	43.2
8	2012	Heilongjiang	2450	0.207223	107.074	89.7	243.332	2.14	5.44253	87.91	1247.52	0.85	654	260	104	51.43	11.75	43.2
8	2013	Heilongjiang	2645	0.236007	118.446	98.26	259.229	1.07	5.40616	141.4	1384	0.23	664	140	156	48.91	12.11	43.2
8	2014	Heilongjiang	3156	0.289357	138.111	106.92	264.917	0.65	4.27162	167.8	1006.12	0.47	663	404	158	47.22	12.1	43.8
8	2015	Heilongjiang	4348	0.37087	156.047	102.99	249.474	0.81	5.36781	209.93	1337.02	0.6	672	430	158	45.63	11.98	43.8
8	2016	Heilongjiang	4714	0.567398	177.781	103.79	255.537	0.54	5.21109	221.89	1603	1.45	781	397	176	21.86	11.91	43.8
8	2017	Heilongjiang	5818	0.569932	318.767	107.88	242.97	5.95	5.36069	256.78	1909	1.63	693	410	183	18.37	11.78	43.8
8	2018	Heilongjiang	6155	0.635167	319.76	111.15	182.05	2.96	5.8416	274.73	2208	1.81	829	451	191	14.61	12.35	43.8
8	2019	Heilongjiang	6638	0.670077	391.428	113.8	219.62	1.06	6.14101	292.87	2604	2.16	837	411	193	13.49	12.43	43.8
8	2020	Heilongjiang	8391	0.670924	472.952	130.08	244.287	1.19	8.97982	306.08	1629	1.43	824	409	191	14.32	12.77	43.8
8	2021	Heilongjiang	8584	0.723328	373.12	130.45	284.061	0.69	12.4429	341.14	1345.09	1.63	799	411	177	11.03	13.6	43.8
8	2022	Heilongjiang	9419	0.709455	418.221	134.41	316.223	1.52	11.7944	347.59	706.1	1.2	807	416	177	10.26	14.04	43.78
9	2011	Shanghai	5078	0.29983	85.757	154.02	1459.09	0.95	20.3565	80.19	3000	0.27	1010	71	36	24.01	7.01	10.7
9	2012	Shanghai	3792	0.621717	110.952	166.7	1548.59	1.07	21.4706	150.77	3650	0.71	1090	77	90	22.82	7.08	10.7
9	2013	Shanghai	4569	0.56152	129.884	168.52	1653.51	3.66	19.8856	222.14	3900	0.62	1139	83	100	21.58	7.1	10.7
9	2014	Shanghai	4480	0.569315	165.253	170.38	1820.91	2.54	20.4653	239.53	3415.96	0.76	1185	87	103	18.81	7.33	14
9	2015	Shanghai	7796	0.595932	193.257	162.7	1929.39	2.26	24.6635	278.11	3500	0.73	1225	98	99	17.08	7.62	14
9	2016	Shanghai	7629	0.646818	215.87	160.67	1986.53	1.89	26.0357	282.22	3820	3.03	1382	97	99	6.5	7.83	14
9	2017	Shanghai	16374	0.734063	236.364	164.98	2189.76	1.48	29.5239	336.65	4485	3.26	1261	99	98	1.38	8.19	14
9	2018	Shanghai	4716	0.756283	249.54	180.94	2241.93	0.97	37.3576	377.73	4781	3.47	1691	113	100	1.11	8.49	14
9	2019	Shanghai	5503	0.817654	270.891	191.56	2380.69	2.19	40.5429	410.28	4789.3	3.6	1758	113	98	0.75	8.73	14
9	2020	Shanghai	5919	0.93328	280.545	197.58	2552.29	1.14	56.1817	431.93	2808.4	2.36	1808	130	107	0.54	9.05	14
9	2021	Shanghai	6554	0.940297	286.542	202.49	2805.66	1.87	72.0438	458.97	3536.53	2.94	1865	134	116	0.58	9.02	14
9	2022	Shanghai	7015	1.02497	305.084	204.16	3094.93	1.36	72.0497	460.69	2080.14	1.8816	1885	134	119	0.67	9.28	14.04
10	2011	Jiangsu	5551	0.257285	144.846	115.08	1121.64	2.37	24.9051	62.08	5580	2.78	1986	411	245	105.38	13.34	15.8
10	2012	Jiangsu	6772	0.356207	193.081	124.8	1330.43	0.71	33.2443	122.03	6500	3.52	1996	514	266	99.2	13.63	15.8
10	2013	Jiangsu	8913	0.373926	211.876	128.87	1513.15	0.48	29.2535	180.98	7195	3.46	2073	538	292	94.17	14.01	15.8
10	2014	Jiangsu	11861	0.423053	251.299	128.19	1662.28	1.42	24.1555	204.16	9000	4.05	2099	602	301	90.47	14.41	15.2
10	2015	Jiangsu	10898	0.564919	302.05	124.95	1811.79	1.57	30.101	244.01	9050	6.19337	2336	624	312	83.51	14.55	15.2
10	2016	Jiangsu	12951	0.677342	350.734	123.86	1977.74	0.6	27.5663	253.75	10263	6.778	2469	638	317	57.8	14.79	15.2
10	2017	Jiangsu	15190	0.77546	385.66	128.53	2177.23	0.67	26.9722	297.69	11600	7.42873	2593	630	322	38.32	14.95	15.2
10	2018	Jiangsu	15202	0.844364	415.792	139.27	2397.02	2.07	36.3481	334.02	12377	8.14228	2779	630	329	31.68	14.66	15.2
10	2019	Jiangsu	21469	0.855945	434.436	142.44	2604.98	1.12	37.123	361.93	14321.6	8.76117	2954	615	345	28.46	14.98	15.2
10	2020	Jiangsu	24643	0.852294	470.694	131.71	2809.59	0.62	58.8849	381.61	8250.59	4.71741	3066	596	367	11.26	15.34	15.2
10	2021	Jiangsu	29172	0.877637	488.993	133.86	3194.16	0.87	75.3577	412.92	11672.7	7.06176	3155	555	366	8.86	15.6	15.2
10	2022	Jiangsu	30656	0.904874	500.038	137.79	3515.77	0.53	65.7812	424.06	9263.8	5.33	3298	636	373	7.48	16.02	15.2
11	2011	Zhejiang	3755	0.261795	143.726	141.43	861.592	6.01	23.3734	77.39	3900	1.68	1760	301	89	66.2	11.77	59.1
11	2012	Zhejiang	5305	0.395849	179.032	152.4	1035.37	3.08	33.1509	146.35	4801.2	2.22	1894	325	103	62.58	12.47	59.1
11	2013	Zhejiang	7035	0.423133	199.939	161.02	1183.19	1.18	34.9844	205.77	5536	2.33	1988	328	103	59.34	12.44	59.1
11	2014	Zhejiang	7499	0.446961	281.32	163.63	1304.16	1.04	32.0109	224.45	6300	2.47	2036	378	105	57.4	12.9	59.4
11	2015	Zhejiang	11959	0.796809	346.233	158.05	1426.18	0.76	39.262	264.85	7139.14	2.99	2028	488	108	53.78	13.19	59.4
11	2016	Zhejiang	11948	0.777437	376.803	152.29	1541.15	1.27	36.4717	268.1	7600	5.73	2216	572	111	13.33	13.17	59.4
11	2017	Zhejiang	26487	0.884133	450.061	155.59	1669.6	1.01	34.6524	318.05	8764	6.2868	2051	700	117	11.18	13.32	59.4
11	2018	Zhejiang	25861	0.951857	481.62	166.8	1829.1	1.05	45.3724	357.45	9834	6.8386	2686	806	119	8.69	13.73	59.4
11	2019	Zhejiang	27381	0.985788	512.203	171.73	1998.79	3.73	44.7595	387.49	10727	7.218	2769	798	143	7.78	14.03	59.4
11	2020	Zhejiang	25229	0.932514	540.798	152.55	2158.16	2.57	60.5597	406.88	8264	5.6978	2885	827	158	5.15	13.59	59.4
11	2021	Zhejiang	27428	0.953792	568.004	153.09	2433.73	2.36	71.1725	434.61	6772	4.0717	3014	906	161	4.33	12.87	59.4
11	2022	Zhejiang	37059	0.982013	617.274	154.4	2688.24	1.96	67.5057	440.04	5982	3.7465	3181	1323	161	4.06	13.79	59.43
12	2011	Anhui	2809	0.122706	84.293	75.6	272.656	1.51	5.47237	33.07	1512.2	1.06	1057	377	131	52.95	11.88	27.5
12	2012	Anhui	2548	0.177952	101.555	78.8	349.584	1.04	7.24674	96.63	2617.79	1.8	986	397	141	51.96	11.92	27.5
12	2013	Anhui	4031	0.187809	118.695	81.85	413.702	2.27	8.15782	150.83	3000	1.8	1037	444	154	50.13	12.47	27.5
12	2014	Anhui	4008	0.196048	136.275	83.11	474.788	1.18	8.06737	180.59	3430	1.76	1046	483	164	49.3	13.2	28.7
12	2015	Anhui	7229	0.367909	161.854	80.21	535.921	1.9	9.82183	211.28	4120	1.89	1068	560	171	48.01	13.37	28.7
12	2016	Anhui	7528	0.418913	225.448	80.01	614.822	1.43	10.1082	228.78	4932	5.27	1104	556	171	27.2	14.02	28.7
12	2017	Anhui	10652	0.474195	297.109	86.9	720.022	2.47	9.61086	271.6	6197	6.26	1070	586	196	19.54	14.32	28.7
12	2018	Anhui	10479	0.5553	355.677	96.66	818.471	0.63	13.1249	303.83	7238	7.28	1436	613	201	16.27	14.67	28.7
12	2019	Anhui	13104	0.571454	369.746	100.77	946.384	0.46	13.5463	330.29	8525.6	8.27	1487	605	219	15.1	14.8	28.7
12	2020	Anhui	15022	0.580459	388.413	107.9	1047.37	1.57	19.6062	350.16	4221.5	4.7	1522	625	230	10.86	14.88	28.7
12	2021	Anhui	18024	0.636185	413.189	110.15	1209.1	1.67	25.1063	384.62	5578.3	5.8	1557	597	223	8.55	14.49	28.7
12	2022	Anhui	16608	0.692378	440.667	112.63	1339.4	0.59	25.5564	393.32	4640.2	5	1626	688	225	7.11	16.98	28.65
13	2011	Fujian	2067	0.240566	128.222	123.69	513.74	0.8	5.77616	61.76	1597.78	0.54	702	97	96	38.92	11.72	66
13	2012	Fujian	3177	0.37485	148.374	136.1	620.061	2.18	7.93986	123.21	1916.94	0.62	760	111	94	37.13	12.1	66
13	2013	Fujian	4275	0.370502	168.435	140.08	718.653	1.22	9.65534	183.1	2286	0.7	784	111	98	36.1	12.57	66
13	2014	Fujian	4341	0.410317	187.073	136.89	799.45	0.48	9.5962	202.59	2707.67	0.91	805	168	98	35.6	12.76	66.8
13	2015	Fujian	6467	0.58617	208.817	131.35	870.936	0.88	15.4671	245.21	3141.51	1.15	846	198	98	33.79	12.98	66.8
13	2016	Fujian	7418	0.618103	255.391	128.41	966.791	0.56	16.7186	252.67	3935	3.1	897	215	98	24.16	13.08	66.8
13	2017	Fujian	9308	0.70401	312.578	129.68	1104.04	5.96	16.803	299.28	5083	3.83	844	280	123	11.95	14.13	66.8
13	2018	Fujian	10255	0.790692	377.14	135.47	1279.1	3	25.0054	334.44	6634	4.6	1128	341	128	10.85	14.62	66.8
13	2019	Fujian	8902	0.781267	376.3	138.03	1446.73	1.2	23.9195	360.51	7393	5.3	1181	375	130	12.54	15.03	66.8
13	2020	Fujian	8365	0.809901	372.239	131.74	1602.77	1.03	35.0704	380.13	4928	3.7	1270	401	132	7.88	14.94	66.8
13	2021	Fujian	11965	0.84705	402.056	132.11	1842.97	0.79	36.7361	410.31	4862	4.1	1336	449	140	6.51	15.01	66.8
13	2022	Fujian	12047	0.889733	417.508	133.1	2026.23	1.69	33.7956	420.75	4327.7	3.9147	1472	463	140	6	15.28	66.8
14	2011	Jiangxi	2271	0.125615	91.5967	67.14	172.068	0.94	1.2405	29.74	1106	0.69	709	115	108	58.41	13.49	60
14	2012	Jiangxi	2715	0.160737	105.611	71.7	206.924	0.99	1.78436	91.93	1402.59	0.9	760	131	109	56.77	14.1	60
14	2013	Jiangxi	3845	0.194057	106.929	75.83	247.195	3.82	2.22744	146.13	1896	1.09	768	155	137	55.77	14.12	60
14	2014	Jiangxi	3852	0.217656	130.366	77.4	286.75	2.66	3.08728	175.69	2650	1.36	751	189	137	53.44	14.13	61.2
14	2015	Jiangxi	4724	0.377525	132.249	78.82	328.867	2.43	5.38707	208.35	3637.65	1.46	750	283	137	52.81	13.96	61.2
14	2016	Jiangxi	6561	0.457206	152.014	79.66	399.813	1.97	7	223.76	4993	4.71	765	308	138	45.81	14.16	61.2
14	2017	Jiangxi	10238	0.440235	341.571	84.94	491.435	1.59	7.32188	267.17	6435	5.7	744	357	139	31.72	14.5	61.2
14	2018	Jiangxi	7384	0.45041	392.835	97.02	593.333	1.13	11.7037	296.23	8145	6.82	882	407	144	24.94	14.67	61.2
14	2019	Jiangxi	8897	0.52469	416.176	98.9	709.068	2.34	13.0957	319.13	9656.38	7.91	909	421	143	22.71	14.53	61.2
14	2020	Jiangxi	10491	0.5605	475.044	104.71	765.705	1.23	17.7559	340.61	5422.7	5.57	974	461	172	10.25	14.8	61.2
14	2021	Jiangxi	12642	0.584968	517.755	110.04	880.776	1.86	21.5568	372.17	6769.02	7.43	1060	488	189	8.75	16.22	61.2
14	2022	Jiangxi	13178	0.59746	529.949	113.58	971.048	1.5	16.7469	378.83	5758.7	6.55	1154	513	203	7.6	17.01	61.16
15	2011	Shandong	3891	0.181728	54.8687	94.02	768.883	2.56	6.08836	38.55	3573.7	4.17	1865	496	120	182.74	16	16.7
15	2012	Shandong	5820	0.220941	66.9521	97.9	932.84	0.65	7.77668	100.35	4335.03	4.87	1963	547	178	174.88	16.37	16.7
15	2013	Shandong	6567	0.260312	83.2601	103.16	1080.25	0.54	7.89821	159.3	5014.74	5.43	2001	602	194	164.5	16.81	16.7
15	2014	Shandong	6498	0.300683	101.901	102.99	1198.56	1.72	7.42435	181.88	5711.2	5.96	2054	651	243	159.02	17.1	17.5
15	2015	Shandong	8605	0.405777	139.03	103.65	1309.32	1.72	9.94334	220.66	6505.11	6.5	2109	921	312	152.57	17.36	17.5
15	2016	Shandong	10221	0.469267	177.142	106.22	1418.83	0.63	9.83586	232.57	7399.61	7.07	2220	1054	393	72.98	17.91	17.5
15	2017	Shandong	14936	0.557849	208.973	108.21	1558.54	0.89	10.0191	272.06	8491.46	7.8	2115	1075	485	41.63	17.84	17.5
15	2018	Shandong	14762	0.626407	232.212	115.47	1407.66	2.19	13.137	301.13	9661.5	8.59	2303	1275	517	34.13	17.64	17.5
15	2019	Shandong	19038	0.684267	238.886	118.87	1198.25	1.22	14.4945	327.36	10851.3	9.33	2630	1229	541	28.15	17.57	17.5
15	2020	Shandong	17679	0.664712	258.785	118.51	1343.45	0.54	23.4902	347.81	6005.32	5.77	2685	1227	577	19.33	17.68	17.5
15	2021	Shandong	23794	0.691937	270.316	121.49	1539.17	0.95	32.4324	380.68	8278.6	7.31	2729	1195	629	16.53	17.94	17.5
15	2022	Shandong	25041	0.73192	288.702	126.29	1700.98	0.59	33.68	390.38	6023.3	5.88	2864	1205	665	14.59	18.18	17.51
16	2011	Henan	4366	0.1167	53.8383	68.08	225.9	5.64	2.03562	28.4	2802.06	1.18	1098	235	159	137.05	8.9	21.5
16	2012	Henan	4368	0.150619	66.5403	75.3	261.189	2.47	2.81064	83.68	3364.1	1.64	1141	251	180	127.59	9.23	21.5
16	2013	Henan	5626	0.182492	87.6383	89.5	308.515	1.33	3.0797	142.08	3875.5	1.4	1133	257	222	125.4	9.58	21.5
16	2014	Henan	6526	0.209062	106.492	93.85	349.643	0.95	3.45941	166.65	4300	1.28	1100	243	248	119.82	9.93	24.1
16	2015	Henan	7434	0.334182	126.946	90.16	380.193	0.82	4.92382	205.34	5018	1.32	1082	362	248	114.43	10.16	24.1
16	2016	Henan	10827	0.444447	177.81	91.14	418.998	1.84	5.02608	223.12	5764	5.83	974	385	270	38.65	10.43	24.1
16	2017	Henan	12150	0.455367	178.16	97.17	480.47	0.86	5.63709	266.92	6751	6.65	1009	412	334	13.98	12	24.1
16	2018	Henan	14138	0.484672	179.31	105.48	536.218	0.92	8.3453	295.76	8121	7.86	1147	511	334	12.27	12.69	24.1
16	2019	Henan	16627	0.480032	177.876	109.95	614.802	3.93	8.71094	322.12	9607.06	7.9	1156	519	346	10.44	13.59	24.1
16	2020	Henan	19184	0.496379	177.528	107.87	689.646	2.63	12.3538	340.81	4812.85	5.51	1166	519	359	6.68	14.43	24.1
16	2021	Henan	23026	0.569766	203.329	111.61	773.058	2.45	15.9909	374.37	6078.87	7.93	1198	624	361	6	15.08	24.1
16	2022	Henan	23935	0.630936	240.699	114.38	856.505	2.09	13.7753	382.39	3160	4.36	1229	681	400	5.89	15.6	24.14
17	2011	Hubei	2455	0.129531	77.5796	86.83	365.895	1.69	3.30469	39.82	1992.89	2.7155	1000	243	119	66.56	10.11	38.4
17	2012	Hubei	4046	0.177045	92.995	96.5	455.475	1.28	4.2337	101.42	2629.54	3.423	1041	256	125	62.24	10.5	38.4
17	2013	Hubei	5194	0.198896	113.872	93.13	537.769	2.41	4.96033	164.76	3205.61	4.0621	1058	269	136	59.94	10.83	38.4
17	2014	Hubei	5581	0.217693	130.207	94.81	624.055	1.31	4.86417	190.14	3752.11	4.69	1050	288	139	58.38	11.1	39.6
17	2015	Hubei	9198	0.352325	159.031	92.34	696.192	1.97	6.62923	226.75	4308.76	5.0668	1037	347	140	55.14	11.01	39.6
17	2016	Hubei	11812	0.440901	207.935	92.02	757.795	1.68	7.10654	239.86	4888.51	5.6931	1067	369	156	21.78	10.99	39.6
17	2017	Hubei	14222	0.441311	240.744	95.78	794.271	2.61	7.85383	285.28	5514.9	6.35	1057	371	157	17.37	11	39.6
17	2018	Hubei	14210	0.500473	269.167	104.32	888.152	0.77	10.8342	319.48	6178	5.3556	1229	415	157	12.08	11.47	39.6
17	2019	Hubei	13703	0.516669	300.473	104.72	989.564	0.52	12.4751	344.4	6927.38	6.0144	1267	421	200	11.68	11.96	39.6
17	2020	Hubei	14261	0.560731	344.771	106.71	1063.46	1.88	19.1648	358.64	4379.49	4.3694	1310	479	230	9.72	13.83	39.6
17	2021	Hubei	17483	0.629125	374.66	108.35	1241.16	1.72	26.6156	391.9	6028.28	6.0621	1395	508	214	9.21	14.63	39.6
17	2022	Hubei	16607	0.695791	398.136	111.28	1357.22	0.71	27.5238	398.81	5552.81	5.8461	1525	570	228	8.5	15.38	39.61
18	2011	Hunan	3046	0.118569	66.9857	72.46	276.215	0.96	2.44097	32.68	1782	2.53	713	170	85	68.55	8.81	47.8
18	2012	Hunan	3115	0.162398	96.0266	79.1	347.629	2.1	3.52231	93.71	2234.1	3.05	723	194	95	64.5	8.83	47.8
18	2013	Hunan	6354	0.184788	120.143	81.97	409.695	1.19	3.69576	147.71	2681.86	3.61	770	214	103	64.13	8.99	47.8
18	2014	Hunan	5190	0.226637	141.48	82.68	468.983	0.68	4.02919	167.27	3057.7	4.12	751	232	109	62.37	9.85	49.7
18	2015	Hunan	7249	0.292033	162.713	80.78	532.948	1.13	5.15117	206.38	3712	4.73	835	291	113	59.55	9.99	49.7
18	2016	Hunan	8004	0.361555	194.011	83.21	593.154	0.52	5.13962	217.69	4707	5.65	885	331	115	30.92	10.57	49.7
18	2017	Hunan	9810	0.367255	286.151	92.68	696.173	6.17	5.71627	261.12	7171	6.69	838	389	120	27.59	9.99	49.7
18	2018	Hunan	10433	0.425185	301.676	100.74	778.782	2.62	7.3786	286.81	8355	7.53	1055	438	121	22.94	10.99	49.7
18	2019	Hunan	11474	0.451491	305.812	105.1	893.296	1.39	8.23569	310.85	9762.32	8.3	1143	482	117	19.13	11.81	49.7
18	2020	Hunan	12061	0.487946	322.5	110.04	1000.04	1.05	11.847	332.03	8261.95	6.9	1315	520	122	10.24	12.16	49.7
18	2021	Hunan	15825	0.530504	355.219	113.42	1156.92	0.75	14.9405	362.36	4592.76	3.9	1468	432	162	8.49	12.61	49.7
18	2022	Hunan	16127	0.564506	426.625	117.04	1300.54	1.82	14.0697	371.95	6487.96	4.35	1605	553	180	6.96	13.06	49.69
19	2011	Guangdong	6552	0.234232	82.6313	133.51	836.223	0.76	11.9387	69.48	4860	1.8	1459	176	161	84.77	14.35	51.3
19	2012	Guangdong	10910	0.286034	95.5152	148.6	976.237	0.83	13.9116	127.06	7389	1.68	1624	193	168	79.92	15.82	51.3
19	2013	Guangdong	14020	0.295049	106.544	167.29	1098.03	4.16	15.1224	184.78	8305	1.62	1810	219	175	76.19	15.94	51.3
19	2014	Guangdong	14476	0.313143	117.102	166.86	1197.05	2.7	15.6631	201.53	9227	1.83	1984	268	176	73.01	16.28	53.5
19	2015	Guangdong	22018	0.408075	140.923	159.34	1302.06	2.57	20.6522	240.95	10365	1.97	2150	293	177	67.83	17.4	53.5
19	2016	Guangdong	21602	0.547162	176.492	154.18	1407.69	2.16	21.7528	248	11560	3.97	2345	315	177	25.56	17.87	53.5
19	2017	Guangdong	24234	0.533918	198.37	154.02	1536.14	1.8	27.3991	296.17	11993	4.44	2639	340	184	18.73	18.24	53.5
19	2018	Guangdong	25111	0.659953	209.664	167.76	1706.51	1.41	38.7174	331.92	13600	4.9	2962	386	184	15.1	18.34	53.5
19	2019	Guangdong	30019	0.683642	233.751	163.5	1853.52	2.15	42.2284	360.61	15158	4.9	3276	426	241	12.04	18.13	53.5
19	2020	Guangdong	32335	0.685456	255.339	140.21	1980.32	1.4	56.2203	379.53	4690.59	2.31	3425	483	296	11.69	18.14	53.5
19	2021	Guangdong	41032	0.735864	274.638	144.59	2288.07	2.09	68.7645	406.53	5433.73	2.57	3605	560	339	9.79	17.74	53.5
19	2022	Guangdong	45149	0.78156	296.252	146.92	2542.27	1.81	66.1512	416.36	13247.3	4.53	3754	618	340	8.82	17.95	53.52
20	2011	Guangxi	1972	0.126788	81.2099	69.06	126.056	2.78	0.94565	33.89	1190	0.62	532	149	71	52.1	11.02	56.5
20	2012	Guangxi	2328	0.180656	93.9625	75	149.601	0.71	1.25692	89.35	1628	0.74	510	164	79	50.41	11.42	56.5
20	2013	Guangxi	2764	0.206891	106.876	72.55	172.704	0.56	1.66646	141.46	2057	0.79	513	191	104	47.2	11.48	56.5
20	2014	Guangxi	3419	0.236101	116.385	85.27	177.947	2.01	2.026	166.12	2602	0.9	537	224	106	46.66	11.19	60.2
20	2015	Guangxi	4849	0.318208	135.713	84.12	159.882	1.81	2.82124	207.23	3252	1.07	539	299	124	42.12	11.6	60.2
20	2016	Guangxi	6166	0.431316	183.117	85.22	170.321	0.82	3.05909	223.32	4191	4.09	598	352	125	13.79	11.77	60.2
20	2017	Guangxi	7631	0.451681	222.843	96.07	190.747	1.05	3.11188	261.94	5580	5.23	586	422	132	10.52	12.42	60.2
20	2018	Guangxi	8024	0.557934	270.927	109.14	180.115	2.18	4.15423	289.25	7616	6.8	819	507	131	10.06	13.05	60.2
20	2019	Guangxi	9461	0.606784	352.965	110.04	209.703	1.18	4.55379	309.91	10241.4	8.7	850	560	131	9.51	13.52	60.2
20	2020	Guangxi	10311	0.668699	439.578	113.04	225.808	0.6	6.8679	325.17	7267.5	6.61	922	611	142	8.78	12.85	60.2
20	2021	Guangxi	12782	0.710582	482.532	117.81	272.035	1.23	9.29204	355.11	9064.4	7.98	963	661	169	7.43	13.8	60.2
20	2022	Guangxi	14521	0.760075	516.096	125.17	298.343	0.53	8.85496	362.02	6418.33	5.89	1016	661	141	6.16	11.67	60.17
21	2011	Hainan	630	0.143371	75.2711	97.43	64.8989	6.31	0.859551	45.56	300	0.21	295	37	18	3.26	12.51	55.4
21	2012	Hainan	685	0.185604	93.9128	108.1	85.8165	3.28	1.2011	102.94	379.21	0.24	311	40	19	3.41	12.01	55.4
21	2013	Hainan	878	0.21587	114.368	115.26	101.703	1.61	1.44674	158.26	428	0.24	352	41	18	3.24	12.47	55.4
21	2014	Hainan	1109	0.239209	128.122	119.25	118.6	1.12	1.7062	179.62	485	0.27	352	44	18	3.26	13.01	57.4
21	2015	Hainan	1516	0.421587	161.605	116.93	118.35	0.86	2.18095	230.33	572	0.33	363	55	18	3.23	12.96	57.4
21	2016	Hainan	1740	0.546395	209.211	121.19	83.4054	2.04	2.02612	231.56	670	0.6	272	53	18	1.34	12.02	57.4
21	2017	Hainan	1714	0.588066	240.095	126.17	76.9702	1.27	2.19444	275.64	812	0.67	304	54	19	0.97	12.16	57.4
21	2018	Hainan	1767	0.739409	259.982	134.54	115.792	1.08	3.35234	309.72	950	0.76	440	53	19	0.81	10.23	57.4
21	2019	Hainan	1684	0.79809	286.618	138.32	108.697	4.17	4.44523	328.75	1050	0.83	483	62	27	0.69	10.57	57.4
21	2020	Hainan	2109	0.842194	319.128	129.11	115.633	2.79	8.47628	344.05	872.86	0.65	600	69	35	0.59	11.62	57.4
21	2021	Hainan	2415	1.07451	354.28	130.59	138.77	2.68	13.3647	375.35	1384.34	0.81	703	58.2	39	0.43	12.96	57.4
21	2022	Hainan	2675	1.01723	379.761	131.47	145.443	2.03	12.8023	382.28	1054.76	0.5988	830	84	39	0.36	12.23	57.36
22	2011	Chongqing	3299	0.163961	105.137	82.23	320.644	1.78	5.27344	41.89	1268.62	0.75	375	105	39	58.69	17.87	38.4
22	2012	Chongqing	2583	0.218084	125.139	90.6	393.629	1.55	6.84504	100.02	1662.15	0.61	435	128	39	56.48	18.13	38.4
22	2013	Chongqing	3170	0.258652	145.355	99.7	461.043	2. 10	8.24577	159.86	1771	0.56	504	139	71	54.77	18.04	38.4
22	2014	Chongqing	3623	0.316595	177.009	105.95	547.065	1.46	7.98948	184.71	2003.3	0.68	504	175	78	52.69	16.97	43.1
22	2015	Chongqing	3725	0.439544	213.164	109.31	650.361	2.09	12.6756	221.84	2250	0.87	522	198	78	49.58	16.99	43.1
22	2016	Chongqing	4955	0.528489	262.705	112.25	763.62	1.98	13.7421	233.89	2645	4.5	559	214	82	12.93	16.86	43.1
22	2017	Chongqing	6583	0.615522	296.017	124.93	890.581	2.88	11.0623	276.31	3308	5.42	546	223	94	12.24	17.05	43.1
22	2018	Chongqing	6786	0.709991	334.944	136.82	945.966	0.79	14.4445	301.53	4344	5.97	613	239	100	9.17	17.14	43.1
22	2019	Chongqing	8834	0.727164	376.991	137.09	1053.61	0.56	13.7616	325.47	5739	6.57	673	242	104	7.5	16.61	43.1
22	2020	Chongqing	10164	0.738174	402.58	132.28	1160.99	1.99	17.2568	344.76	979.18	2.9	710	260	105	6.75	16.5	43.1
22	2021	Chongqing	10644	0.813232	440.63	135.7	1321.69	1.87	23.7254	373.22	841.2	5.07	756	269	111	5.06	16.67	43.1
22	2022	Chongqing	11066	0.830657	466.42	141.94	1491.86	0.86	20.6869	382.23	1063.26	0.5457	819	272	130	4.59	17.63	43.11
23	2011	Sichuan	5930	0.121416	86.2963	77.08	129.547	0.95	3.52753	40.16	2400	1.3	761	215	144	90.2	10.73	35.2
23	2012	Sichuan	7071	0.162808	103.39	85	175.92	2.27	5.22177	100.13	3280.3	1.71	810	232	152	86.44	10.79	35.2
23	2013	Sichuan	9238	0.218979	132.392	93.71	208.275	1.26	5.6938	153.04	3877.4	1.75	832	255	188	81.67	11.21	35.2
23	2014	Sichuan	10767	0.270353	165.022	97.08	240.83	0.69	5.78941	173.82	4891	2.01	845	299	206	79.64	11.26	38
23	2015	Sichuan	13220	0.380417	197.292	99.36	273.066	1.45	7.92496	215.48	6210.52	2.38	910	347	225	71.76	11.96	38
23	2016	Sichuan	16532	0.449594	229.921	106.32	311.793	0.47	7.56817	225.41	7706	6.33	773	425	239	30.79	12.47	38
23	2017	Sichuan	18962	0.567354	302.339	112.38	363.234	6.44	7.7218	267.8	8923	6.7	485	492	255	22.32	12.48	38
23	2018	Sichuan	20170	0.649021	333.599	130.7	411.48	3.44	10.5002	294.3	10112	7.02	1148	565	252	19.17	12.97	38
23	2019	Sichuan	24583	0.702191	398.593	135.11	464.444	1.75	9.82709	317.11	11454.5	7.5	1242	679	256	18.82	14.03	38
23	2020	Sichuan	28160	0.750771	422.346	131.58	510.857	1.2	12.9478	334.82	7170.07	4.5	1336	731	258	16.31	14.4	38
23	2021	Sichuan	29649	0.801302	447.686	134.47	573.544	0.93	17.5509	363.61	7352.76	6.41	1413	578.4	267	13.58	13.73	38
23	2022	Sichuan	29998	0.768331	524.553	138.25	633.004	2.19	16.1819	371.61	10112.8	7	1523	804	316	12.22	13.99	38.03
24	2011	Guizhou	1934	0.120963	78.6001	70.37	77.9652	1.3	0.959207	18.47	1429.48	0.22	253	68	53	110.43	7.26	37.1
24	2012	Guizhou	2017	0.130137	95.3337	77.9	87.8391	1.26	1.68916	75.87	1860	0.39	278	93	66	104.11	9.38	37.1
24	2013	Guizhou	3076	0.136068	137.324	86.39	94.3119	4.17	2.17924	121.22	2370	0.4	273	101	75	98.64	11.41	37.1
24	2014	Guizhou	3461	0.1579	125.446	91.92	111.54	2.93	2.74871	154.62	2880	0.58	299	118	74	92.58	12.5	43.8
24	2015	Guizhou	4982	0.236192	177.173	92.2	123.329	2.88	3.80663	193.29	3500	0.84	306	132	73	85.3	12.94	43.8
24	2016	Guizhou	6074	0.296408	210.805	93.99	148.178	2.28	2.77408	209.45	5027	5.31	379	177	73	35.37	14.98	43.8
24	2017	Guizhou	8047	0.348567	227.76	104.29	170.543	1.92	3.30239	251.46	7100	7.44	348	255	84	35.89	15.25	43.8
24	2018	Guizhou	8332	0.401727	276.622	116.24	199.445	1.68	5.09053	276.91	9450	9.69	532	359	91	32.55	15.51	43.8
24	2019	Guizhou	10148	0.457354	299.1	118.12	236.54	2.3	6.42646	293.51	12318.9	11.3	594	420	91	23.37	16.38	43.8
24	2020	Guizhou	11565	0.452177	318.937	111.94	273.088	1.64	9.06454	307.94	5789.09	6.2	671	460	91	17.74	17.04	43.8
24	2021	Guizhou	13270	0.530919	349.458	117.07	314.27	2.31	10.1939	340.8	6642.16	6.4	733	570	100	14.31	16.01	43.8
24	2022	Guizhou	14058	0.61888	447.186	121.46	341.678	2.15	7.61981	344.68	5245.64	4.92	840	554	133	12.25	16.41	43.77
25	2011	Yunnan	2293	0.0960606	82.2475	68.01	64.779	3.14	0.908874	24.91	1300.29	1.18	587	183	84	69.12	10.26	50
25	2012	Yunnan	2856	0.143317	105.155	73.8	83.0123	0.78	1.26387	84.43	1702.5	0.75	602	146	85	67.22	10.43	50
25	2013	Yunnan	3321	0.15878	116.008	82.81	97.8836	0.66	1.46606	137.9	2111.2	0.77	622	151	84	66.31	10.56	50
25	2014	Yunnan	3638	0.159317	126.71	88.64	111.019	2.11	1.74597	164.05	2650	0.78	704	165	86	63.67	11	55
25	2015	Yunnan	4802	0.246858	170.548	86.84	132.873	2.17	2.50011	203.76	3281.79	1.01	766	232	86	58.37	10.57	55
25	2016	Yunnan	6306	0.358007	195.46	89.67	158.616	0.91	2.57259	217.34	4726	4.31	900	233	90	45.17	11.33	55
25	2017	Yunnan	7970	0.354102	231.938	94.36	188.704	1	3.03218	256.27	6922	5.73	855	231	125	26.01	11.5	55
25	2018	Yunnan	9100	0.417308	324.018	102.76	227.551	2.42	4.3249	285.79	8991	6.88	1185	233	137	24.74	11.85	55
25	2019	Yunnan	10250	0.443594	424.878	106.02	275.295	1.22	4.73568	303.46	11035.2	8	1105	343	140	23.58	11.88	55
25	2020	Yunnan	11767	0.469716	470.594	110.74	307.381	0.71	6.12939	318.48	6477	5.3	1147	419	161	17.66	12.27	55
25	2021	Yunnan	13177	0.518529	505.612	113.32	376.323	1.52	8.77761	346.93	9050.5	6.62	1125	561	165	17.31	12.94	55
25	2022	Yunnan	13316	0.565821	555.851	114.9	423.329	0.45	8.41615	354.71	9449	8.4	1525	562	183	18.46	13.94	55.04
26	2011	Shaanxi	1974	0.164993	87.3674	98.6	256.778	6.53	3.09748	40.96	1325	0.72	660	147	122	91.68	11.41	41.4
26	2012	Shaanxi	2428	0.2122	98.4134	107.8	314.964	3.66	3.93663	98.24	1713	1.03	716	172	194	84.38	11.58	41.4
26	2013	Shaanxi	2702	0.247345	135.71	113.76	368.423	1.85	5.47739	148.37	2135	1.03	730	245	221	80.62	11.77	41.4
26	2014	Shaanxi	3548	0.279697	154.308	115.44	419.897	1.12	5.9629	178.73	2521.4	1.13	735	257	238	78.1	12.48	43.1
26	2015	Shaanxi	4801	0.400234	184.164	113.11	448.733	0.93	8.67135	216.12	3006	1.46	665	312	249	73.5	12.57	43.1
26	2016	Shaanxi	6435	0.537713	231.256	117.85	476.05	2.18	12.5077	229.37	3813	4.6	737	337	274	25.02	12.3	43.1
26	2017	Shaanxi	8466	0.510553	278.367	126.28	502.996	1.39	8.85092	266.85	4813	5.23	696	418	282	18.58	12.64	43.1
26	2018	Shaanxi	8366	0.569728	309.221	138.17	550.891	1.31	10.5518	295.95	5994	6.3	819	454	294	14.72	11.76	43.1
26	2019	Shaanxi	10109	0.58892	388.473	136.27	610.557	4.21	11.1818	322.89	7212	7	862	460	294	14.33	11.62	43.1
26	2020	Shaanxi	12492	0.651454	428.647	132.23	678.64	2.95	15.3032	342.04	2766	3.6	903	502	309	9.37	12.79	43.1
26	2021	Shaanxi	14644	0.744512	454.143	137.55	808.515	2.94	21.8189	374.16	3434	3.9	968	434.2	312	8.11	12.9	43.1
26	2022	Shaanxi	15728	0.760313	483.927	139.3	895.881	2.34	20.0645	381.29	2625	3.4654	1025	540	321	6.72	13.15	43.06
27	2011	Gansu	1515	0.098511	99.5404	78.56	101.064	1.98	0.933777	18.84	330	0.28	437	157	145	62.39	8.32	11.3
27	2012	Gansu	1710	0.168941	117.388	83.5	132.465	1.7	1.43608	76.29	471.08	0.37	481	177	149	57.25	9.52	11.3
27	2013	Gansu	2039	0.181435	153.564	90.64	157.959	2.34	1.86717	128.39	620	0.43	514	183	143	56.2	11.76	11.3
27	2014	Gansu	2708	0.186962	170.099	92.63	183.489	1.73	2.01383	159.76	780	0.47	514	197	147	57.56	12.79	11.3
27	2015	Gansu	4016	0.325208	190.953	93.53	192.658	2.32	2.7396	199.78	975	0.71	523	231	150	57.06	12.23	11.3
27	2016	Gansu	4635	0.375397	237.384	96.4	202.075	2.23	3.16468	204.11	1220	1.9	504	260	152	15.67	13.94	11.3
27	2017	Gansu	4863	0.436122	287.837	108.66	185.136	3.22	3.83505	243.78	1538	2.38	463	274	204	13.13	14.87	11.3
27	2018	Gansu	4725	0.448509	328.81	116.36	189.324	0.81	5.5499	266.82	2000	3	678	298	215	12.55	13.65	11.3
27	2019	Gansu	5170	0.560263	353.86	116.45	201.492	0.73	5.93623	289.14	2676	3.7	723	115	224	11.29	14.28	11.3
27	2020	Gansu	5991	0.584006	375.378	119.25	208.45	2.16	8.39304	305.5	1454	2.13	796	358	226	8.58	15.15	11.3
27	2021	Gansu	6441	0.651647	418.735	122.32	258.212	2.26	10.4643	341.16	1842	2.76	883	261	228	8.47	14.88	11.3
27	2022	Gansu	6682	0.703973	445.941	123.77	288.927	0.92	9.02488	345.22	665	1.35	943	444	230	7.67	16.36	11.33
28	2011	Qinghai	192	0.109155	136.301	100.83	144.305	1.04	0.947183	18.33	92	0.05	209	70	22	15.66	9.65	5.6
28	2012	Qinghai	261	0.184939	168.098	112.6	147.455	2.35	0.922942	61.47	123.75	0.62	212	61	22	15.39	9.81	5.6
28	2013	Qinghai	748	0.206305	191.495	111.49	156.813	1.26	0.879159	118.01	158.54	0.26	217	56	22	15.67	9.66	5.6
28	2014	Qinghai	708	0.232986	220.126	110.41	160.639	0.8	1.07465	145.93	200	0.4	237	79	22	15.43	10.78	5.8
28	2015	Qinghai	877	0.360659	253.297	105.58	112.702	1.56	2.10919	195.15	248	0.2	238	93	23	15.08	10.48	5.8
28	2016	Qinghai	986	0.450515	308.777	108.15	133.918	0.49	2.33162	200.38	310	0.4	284	106	23	5.62	10.78	5.8
28	2017	Qinghai	970	0.529863	358.991	119.92	142.109	6.83	2.69625	240.2	381	0.35	231	109	23	5.03	11.18	5.8
28	2018	Qinghai	1098	0.605451	491.752	133.66	115.359	3.49	4.54514	263.12	466	0.42	491	110	24	4.65	11.45	5.8
28	2019	Qinghai	1191	0.647966	550.634	131.36	158.834	2	5.16271	282.65	561	0.51	515	312	24	4.32	11.93	5.8
28	2020	Qinghai	1671	0.696121	632.878	133.6	174.872	1.07	7.914	298.23	290	0.33	527	133	24	4.01	12.45	5.8
28	2021	Qinghai	1971	0.737879	622.888	137.5	233.145	0.9	11.096	329.89	350	0.4	567	154.2	24	4.08	12.81	5.8
28	2022	Qinghai	1804	0.773109	705.744	142.63	250.78	2.14	8.86723	329.75	145.33	0.2157	591	141	24	4.1	13.24	5.82
29	2011	Ningxia	455	0.121914	78.1506	99.35	183.455	1.43	0.945988	31.31	84	0.08	107	35	6	41.04	16.03	11.9
29	2012	Ningxia	489	0.185281	101.358	108.9	218.052	1.37	1.28073	87.13	103.4	0.08	101	34	9	40.66	15.71	11.9
29	2013	Ningxia	633	0.225676	111.181	111.88	251.492	4.44	1.81832	136.74	127	0.1	95	34	11	38.97	17.51	11.9
29	2014	Ningxia	808	0.265929	131.109	119.57	275.1	3.12	2.10029	165.26	142.69	0.12	114	36	12	37.71	17.91	12.6
29	2015	Ningxia	1004	0.293567	169.144	107.95	293.06	3.11	2.72661	214.7	161	0.17	111	56	12	35.76	18.11	12.6
29	2016	Ningxia	1297	0.441871	232.196	116.6	344.783	2.56	3.8518	212.36	205	0.22	127	71	13	19.65	18.3	12.6
29	2017	Ningxia	1319	0.588652	281.726	125.29	412.909	2.04	6.01986	255.59	278	0.3	115	73	54	14.81	19.17	12.6
29	2018	Ningxia	1508	0.70169	314.184	136.17	521	1.74	7.96901	272.92	311	0.33	161	80	54	13.06	20.38	12.6
29	2019	Ningxia	1558	0.725244	334.94	127	579.823	2.49	7.74756	292.31	340	0.4	164	76	55	12.5	21.05	12.6
29	2020	Ningxia	1637	0.762829	373.617	123.65	628.975	1.86	10.6935	310.02	199	0.34	173	107	54	7.16	21.02	12.6
29	2021	Ningxia	1981	0.822897	405.295	126.08	713.899	2.33	17.7724	344.86	286.65	0.36	191	117	64	6.03	20.48	12.6
29	2022	Ningxia	1971	0.911676	431.583	128.9	820.128	2.41	17.1044	356.63	304.28	0.3882	206	119	64	5.48	22.84	12.63
30	2011	Xinjiang	1556	0.143416	137.682	100.19	100.383	3.42	1.18742	20.34	380	0.33	375	262	73	76.31	9.48	4.2
30	2012	Xinjiang	1885	0.243276	164.522	114.4	121.36	0.83	1.52641	82.45	576	0.28	398	259	72	79.61	10	4.2
30	2013	Xinjiang	2637	0.275098	189.332	117.15	137.53	1	2.18731	143.4	673	0.33	414	287	76	82.94	10.08	4.2
30	2014	Xinjiang	2749	0.315828	226.796	112.71	153.898	2.36	2.2529	163.67	830	0.3	430	295	82	85.3	10.74	4.9
30	2015	Xinjiang	3567	0.429266	264.679	107.2	153.535	2.14	3.67338	205.49	1000	0.4	443	342	86	77.83	11.5	4.9
30	2016	Xinjiang	3946	0.545264	317.654	108.55	161.016	0.99	2.93081	208.72	1401	0.81	332	369	90	41.24	12.22	4.9
30	2017	Xinjiang	3767	0.5675	356.993	111.11	161.479	1.08	3.26371	248.69	1822	1.07	415	395	90	33.69	13.23	4.9
30	2018	Xinjiang	3692	0.666111	550.147	126.45	178.087	2.35	3.83254	271.84	2579	1.5	547	446	91	27.51	14.31	4.9
30	2019	Xinjiang	3720	0.710825	466.754	125.31	172.469	1.29	3.38101	294.34	3633	2.13	540	496	90	23.86	14.88	4.9
30	2020	Xinjiang	4019	0.750502	541.456	125.71	151.328	0.8	4.9278	308.35	992.12	1.58	657	507	81	14.48	14.02	4.9
30	2021	Xinjiang	3992	0.869679	594.988	130.13	209.277	1.57	8.17999	341.77	1415.69	1.91	769	574	78	13.33	15.4	4.9
30	2022	Xinjiang	3575	0.908736	611.146	126.89	247.851	0.51	7.93506	342.66	907.57	1.22	848	599	78	10.2	16.23	4.87
