# Supplementary material for: Research on the coordinated measurement and spatiotemporal evolution of digital economy empowering ecotourism
Source: PLoS One. 2025 May 27;20(5):e0323723. doi: 10.1371/journal.pone.0323723 (PMC12113574; doi:10.1371/journal.pone.0323723)
Supplement: S2 Table — (XLSX) [file pone.0323723.s012.xlsx]

## Sheet: Table 1
province	year	digital economy									ecotourism
		Score_x1	Score_x2	Score_x3	Score_x4	Score_x5	Score_x6	Score_x7	Score_x8	Score	Score_x1	Score_x2	Score_x3	Score_x4	Score_x5	Score_x7	Score_x8	Score_x6	Score
Beijing	2011	0.0072703	0.0248968	0.0029608	0.0420894	0.0391785	0.106687	0.0513385	0.007913	0.282335	0.0346838	0.0381619	0.0353711	0.0213699	0.0314421	0.0161533	0.060267	0.0226499	0.260099
Beijing	2012	0.0093301	0.0350219	0.0056936	0.0514399	0.0462428	0.0447342	0.0622362	0.0171416	0.27184	0.0393061	0.041266	0.0349559	0.0189822	0.0320467	0.0181724	0.060267	0.0227036	0.2677
Beijing	2013	0.0117541	0.0383656	0.0077489	0.0514245	0.0490102	0.0089083	0.075997	0.025558	0.268767	0.0430408	0.0451005	0.0396368	0.020176	0.0324498	0.0213507	0.060267	0.0227926	0.284814
Beijing	2014	0.0126921	0.0363559	0.0089646	0.0620353	0.0528198	0.012669	0.0889967	0.0281152	0.302649	0.0465569	0.0467438	0.0455634	0.0206536	0.033256	0.0333909	0.0755245	0.0228987	0.324588
Beijing	2015	0.0191132	0.0519595	0.0112405	0.0581001	0.0549114	0.0043558	0.111784	0.033429	0.344894	0.0502838	0.0489349	0.0491496	0.0238769	0.0336591	0.0336152	0.0755245	0.0229995	0.338044
Beijing	2016	0.0224495	0.0594599	0.0133948	0.0550784	0.0572861	0.0251388	0.119337	0.0347231	0.386867	0.0547774	0.051126	0.0491118	0.0249514	0.0346669	0.0336526	0.0755245	0.0237355	0.347546
Beijing	2017	0.0158414	0.0607763	0.0169709	0.0522763	0.0607058	0.0093041	0.127098	0.0403673	0.38334	0.0597481	0.0533171	0.0471489	0.0256677	0.0348684	0.0343631	0.0755245	0.0238468	0.354485
Beijing	2018	0.0168697	0.0699945	0.0184314	0.0561884	0.0619384	0.0128669	0.147253	0.0453676	0.42891	0.0647631	0.0558735	0.104339	0.0262646	0.0348684	0.034737	0.0755245	0.0238966	0.420267
Beijing	2019	0.0152644	0.0700732	0.0195191	0.0557837	0.0646646	0.054235	0.157351	0.0493135	0.486205	0.0681317	0.057882	0.112002	0.0243545	0.0356747	0.0351109	0.0755245	0.0239071	0.432587
Beijing	2020	0.0138719	0.0710185	0.0229643	0.0513551	0.0676152	0.0356293	0.195142	0.0517593	0.509356	0.0313996	0.0326841	0.116985	0.0229219	0.0384964	0.0358213	0.0755245	0.0239084	0.377741
Beijing	2021	0.0173113	0.0689984	0.0252271	0.0526193	0.0714582	0.0292954	0.238736	0.0553295	0.558975	0.0452931	0.0456482	0.118042	0.0249514	0.0399072	0.0359335	0.0755245	0.0239136	0.409214
Beijing	2022	0.0154997	0.0723541	0.0267669	0.0517945	0.0801193	0.0203884	0.24408	0.0562868	0.56729	0.0270314	0.032319	0.124573	0.0245932	0.0421243	0.0359709	0.0754673	0.0239176	0.385996
Tianjin	2011	0.0016454	0.014792	0.0005586	0.0206904	0.0787512	0.0176173	0.0253944	0.0054737	0.164923	0.0143795	0.0094948	0.0089466	0.0026265	0.0026202	0.0123019	0.010871	0.0209081	0.0821484
Tianjin	2012	0.0028252	0.0198281	0.0039363	0.0218775	0.093645	0.0091062	0.0358226	0.0135546	0.200596	0.0174862	0.0051126	0.0093996	0.004656	0.0028217	0.0131993	0.010871	0.0209919	0.0845382
Tianjin	2013	0.0039695	0.0128544	0.0060122	0.0180001	0.107812	0.0294933	0.0445089	0.0203297	0.24298	0.0211343	0.0228241	0.0108718	0.0066855	0.0028217	0.0148071	0.010871	0.0210927	0.111108
Tianjin	2014	0.0038502	0.0151204	0.0078495	0.0176378	0.11466	0.0120752	0.0466635	0.0235553	0.241412	0.0246648	0.004017	0.0106453	0.0079988	0.0032248	0.0101706	0.0150668	0.0211923	0.0969803
Tianjin	2015	0.0052847	0.0191398	0.0093794	0.0168169	0.124683	0.0253367	0.0665954	0.0283963	0.295632	0.0300238	0.0073037	0.0115135	0.009312	0.0032248	0.0116662	0.0150668	0.0214974	0.109608
Tianjin	2016	0.0056876	0.0336737	0.0114768	0.0188095	0.123346	0.0162318	0.0708041	0.0294728	0.309502	0.0340763	0.0341449	0.0143447	0.009312	0.0032248	0.0133863	0.0150668	0.0235823	0.147138
Tianjin	2017	0.0061002	0.0388259	0.0142472	0.0205671	0.0859851	0.0314727	0.0761682	0.03442	0.307787	0.0384056	0.0376142	0.0113625	0.0088345	0.0112869	0.0266977	0.0150668	0.0236033	0.172872
Tianjin	2018	0.0072606	0.0458642	0.0184544	0.0231919	0.0921636	0.0063351	0.102658	0.0386755	0.334603	0.0424986	0.0407182	0.0143825	0.0083569	0.0118916	0.0088619	0.0150668	0.0236831	0.16546
Tianjin	2019	0.0099103	0.0574791	0.0323785	0.0248068	0.0771435	0.000793	0.108483	0.0422029	0.353197	0.0469773	0.0337797	0.015364	0.0072825	0.0124962	0.0082262	0.0150668	0.0236989	0.162891
Tianjin	2020	0.0120378	0.0670747	0.0339876	0.0307385	0.0828067	0.0180132	0.142069	0.0444505	0.431178	0.0140961	0.0248326	0.0158925	0.0074019	0.0131009	0.0123393	0.0150668	0.0237984	0.126528
Tianjin	2021	0.0208668	0.0737555	0.0285333	0.0324036	0.0922457	0.0203884	0.186989	0.0488899	0.504072	0.0209125	0.0317712	0.0161945	0.0078794	0.0126978	0.010208	0.0150668	0.0238207	0.138551
Tianjin	2022	0.0185265	0.078488	0.0313119	0.0348742	0.105717	0.0053455	0.137038	0.0503887	0.46169	0.0076453	0.0195374	0.0163832	0.00776	0.0133024	0.0111054	0.0150095	0.0238468	0.11459
Hebei	2011	0.0074154	0.0052283	0.0029217	0.0080753	0.0080779	0.0051475	0.0018017	0.0018258	0.0404937	0.0126187	0.0319538	0.040052	0.0293686	0.0126978	0.027109	0.0366179	0.0054388	0.195857
Hebei	2012	0.0085468	0.0120923	0.0055118	0.0098907	0.0108704	0.0320665	0.0033184	0.0091968	0.0914937	0.0168204	0.0410834	0.0436759	0.0309206	0.0139071	0.0261369	0.0366179	0.0063674	0.21553
Hebei	2013	0.0101778	0.0153595	0.0089007	0.0117523	0.0133045	0.0118773	0.004344	0.0164071	0.0921233	0.0212586	0.0483871	0.0443932	0.0318757	0.0195505	0.0263238	0.0366179	0.0071073	0.235514
Hebei	2014	0.013369	0.0170086	0.0103133	0.0123035	0.0152177	0.0075227	0.0050177	0.0184513	0.0992038	0.0274884	0.0556909	0.0471111	0.0346216	0.0199536	0.0278195	0.0431024	0.0083488	0.264136
Hebei	2015	0.0176369	0.0253351	0.0135102	0.0110509	0.0169501	0.0071269	0.0086086	0.0234737	0.123692	0.0371692	0.0666464	0.0477529	0.0364123	0.0203567	0.0268099	0.0431024	0.0094162	0.287666
Hebei	2016	0.0204542	0.0352406	0.0165594	0.0152559	0.0184868	0.0025744	0.0091747	0.0253948	0.143141	0.0507165	0.0849057	0.0485834	0.0395163	0.0211629	0.027296	0.0431024	0.0167055	0.331989
Hebei	2017	0.0219917	0.0382426	0.0276973	0.0169017	0.0213704	0.110448	0.0103838	0.03107	0.278106	0.0672032	0.103165	0.0482436	0.044053	0.02338	0.0280812	0.0431024	0.01826	0.375489
Hebei	2018	0.0310883	0.0388686	0.0361216	0.0194879	0.0234968	0.0480991	0.0162685	0.0342568	0.247687	0.0837962	0.12325	0.0522073	0.0460825	0.0257986	0.0269969	0.0431024	0.0194374	0.420671
Hebei	2019	0.0391984	0.0404455	0.0373522	0.0199196	0.0273919	0.0108876	0.0183243	0.0371443	0.230664	0.102402	0.14151	0.0535285	0.0460825	0.0262017	0.0272212	0.0431024	0.0201747	0.460223
Hebei	2020	0.0455518	0.0431406	0.0382069	0.0205555	0.0306033	0.0142525	0.030505	0.0394294	0.262245	0.0398621	0.0684724	0.054208	0.0514548	0.0286203	0.0309978	0.0431024	0.0218143	0.338532
Hebei	2021	0.0565341	0.0478653	0.0397781	0.0223246	0.0366356	0.0053455	0.0404956	0.043282	0.292261	0.0481579	0.077602	0.0550007	0.0513354	0.0334576	0.0303995	0.0431024	0.0216965	0.360752
Hebei	2022	0.058394	0.0515331	0.0442079	0.022872	0.0413977	0.0237533	0.0389687	0.0443456	0.325472	0.0341291	0.077602	0.0565862	0.0544394	0.0334576	0.0311848	0.0430642	0.0220173	0.352481
Shanxi	2011	0.004482	0.006919	0.016565	0.0078672	0.0097597	0.0108876	0.0014273	0.0019541	0.0598619	0.0139644	0.0054778	0.0251788	0.0072825	0.0167288	0.0118158	0.0263191	0.0056091	0.112376
Shanxi	2012	0.0061421	0.009274	0.0179658	0.0111241	0.0123698	0.0138566	0.0031041	0.0096709	0.0835074	0.0191838	0.0047474	0.0264623	0.0072825	0.0173334	0.0142463	0.0263191	0.0068834	0.122458
Shanxi	2013	0.0097878	0.0127239	0.0180718	0.0133018	0.0149127	0.0593813	0.0041518	0.0163087	0.14864	0.0246426	0.0646379	0.0261603	0.0078794	0.0185428	0.0155924	0.0263191	0.007491	0.191266
Shanxi	2014	0.0125986	0.0154716	0.0215531	0.0151865	0.0150872	0.0397859	0.0040186	0.0193452	0.143047	0.0306516	0.0063908	0.0255185	0.0088345	0.0187443	0.0160411	0.0310871	0.0081092	0.145377
Shanxi	2015	0.0184202	0.0237619	0.0255418	0.0128971	0.0115991	0.0338479	0.0052784	0.0243507	0.155697	0.037319	0.0076689	0.0259715	0.0130129	0.025194	0.0172002	0.0310871	0.0092564	0.16671
Shanxi	2016	0.0186329	0.0294024	0.0317635	0.0129549	0.0111347	0.0251388	0.0053209	0.0267485	0.161097	0.0461896	0.0794279	0.0262358	0.0144455	0.0270079	0.018135	0.0310871	0.0174376	0.259966
Shanxi	2017	0.0206443	0.0355242	0.0391416	0.0152443	0.0133254	0.0793725	0.006274	0.0313006	0.240827	0.0585387	0.101339	0.0257828	0.0164751	0.0270079	0.0185837	0.0310871	0.0194636	0.298278
Shanxi	2018	0.0212342	0.0391558	0.0448208	0.0180579	0.0162018	0.0100959	0.0091349	0.0343708	0.193072	0.073717	0.126902	0.0300107	0.0202954	0.0294266	0.0197055	0.0310871	0.0202402	0.351384
Shanxi	2019	0.0228137	0.0429953	0.0486411	0.0180849	0.0172501	0.0330561	0.0103185	0.0376197	0.230779	0.0881289	0.15137	0.0314074	0.021728	0.0306359	0.0210142	0.0310871	0.0209382	0.396309
Shanxi	2020	0.0257664	0.0472361	0.0505676	0.02123	0.0200012	0.0134607	0.0184795	0.0398219	0.236564	0.0314671	0.0593427	0.0320869	0.0242351	0.0308374	0.0243047	0.0310871	0.02183	0.255191
Shanxi	2021	0.0305435	0.0511233	0.0577616	0.0227216	0.0245831	0.0269202	0.0262292	0.0442225	0.284105	0.0314722	0.0589775	0.0325399	0.027936	0.0354731	0.0248655	0.0310871	0.0220068	0.264358
Shanxi	2022	0.0297763	0.0578153	0.0627831	0.0229645	0.0269864	0.0184091	0.0229341	0.0450477	0.286716	0.0151893	0.052039	0.0342009	0.0331889	0.0342638	0.0250899	0.0310871	0.0222491	0.247308
#N/A	2011	0.0047399	0.005779	0.0092008	0.0161539	0.0114605	0.0356293	0.0001517	0.0013685	0.0844837	0.0089378	0.0087645	0.0260848	0.0211311	0.0106822	0.0278943	0.0320407	0.0054742	0.14101
#N/A	2012	0.006487	0.0105061	0.0120008	0.0194108	0.0148229	0.0075227	0.001043	0.0095025	0.0812959	0.0115891	0.0100426	0.027859	0.0216086	0.0118916	0.0318204	0.0320407	0.0057951	0.152647
#N/A	2013	0.0080278	0.0149163	0.0140214	0.0214651	0.0179958	0.0021785	0.0018682	0.0166157	0.0970889	0.0146398	0.0115034	0.0295955	0.0216086	0.0133024	0.0369805	0.0320407	0.0061382	0.165809
#N/A	2014	0.0089916	0.0170964	0.0170696	0.0201894	0.0196673	0.0203884	0.0020897	0.0199799	0.125472	0.0190979	0.0127815	0.0302749	0.0275779	0.0139071	0.0440849	0.0341386	0.0067445	0.188607
#N/A	2015	0.0108644	0.0231764	0.0213905	0.0155912	0.0220219	0.0217739	0.0037277	0.0254194	0.143965	0.0241111	0.0146074	0.0329929	0.0337859	0.015721	0.0458797	0.0341386	0.0078119	0.209049
#N/A	2016	0.0127598	0.0329236	0.0291383	0.0160113	0.0240712	0.0047517	0.0040905	0.0274118	0.151158	0.0291917	0.0169811	0.0332571	0.0378449	0.0163257	0.0477119	0.0341386	0.0164737	0.231925
#N/A	2017	0.0142265	0.0361588	0.0547878	0.0209718	0.0198694	0.0059393	0.004562	0.0311128	0.187628	0.0372247	0.0202678	0.0505086	0.0405908	0.017535	0.0473006	0.0341386	0.0189803	0.266546
#N/A	2018	0.015287	0.0385618	0.0480395	0.0236775	0.0189168	0.0320665	0.0082685	0.0328059	0.217623	0.0435712	0.0228241	0.040052	0.0420234	0.0207598	0.0430379	0.0341386	0.0191741	0.265581
#N/A	2019	0.0183364	0.0391879	0.0762037	0.0230839	0.0222278	0.0138566	0.0098751	0.0356973	0.238469	0.0506777	0.0346927	0.0395613	0.0407102	0.0239847	0.0437484	0.0341386	0.0193169	0.28683
#N/A	2020	0.0230007	0.0417918	0.0914749	0.0247837	0.0247497	0.0063351	0.0175558	0.0377052	0.267397	0.0257632	0.0219112	0.0417885	0.0436948	0.0334576	0.0455806	0.0341386	0.0203449	0.266679
#N/A	2021	0.0234777	0.0525285	0.0941479	0.0258436	0.0303159	0.0081165	0.0246626	0.0422871	0.30138	0.0372857	0.0228241	0.0422037	0.0420234	0.0326514	0.0484224	0.0341386	0.020988	0.280537
#N/A	2022	0.0218983	0.0521198	0.102295	0.0258359	0.0338014	0.0031682	0.0249587	0.0434711	0.307549	0.0107613	0.0159751	0.0368433	0.0467988	0.0322483	0.0465902	0.0341386	0.0212774	0.244633
Liaoning	2011	0.0069222	0.0106227	0.005886	0.0198348	0.0293979	0.113021	0.0093437	0.003234	0.198262	0.0360774	0.0262934	0.0402785	0.0235188	0.0110853	0.0132741	0.0648443	0.009183	0.224555
Liaoning	2012	0.0093333	0.0160669	0.0073677	0.0231495	0.0311897	0.0516619	0.0105962	0.0110376	0.160403	0.0427834	0.0036519	0.0403918	0.0245932	0.0112869	0.014508	0.0648443	0.010067	0.212126
Liaoning	2013	0.0113802	0.0230384	0.0102835	0.0250997	0.0364972	0.0124711	0.0108889	0.0183619	0.148021	0.0506333	0.0593427	0.0433362	0.0395163	0.0114884	0.0151437	0.0648443	0.0104822	0.294787
Liaoning	2014	0.0117799	0.0316947	0.0143162	0.0240398	0.0354941	0.0170235	0.0096123	0.0219295	0.16589	0.0577565	0.0146074	0.0453369	0.0278166	0.0114884	0.0172002	0.0667515	0.0109065	0.251864
Liaoning	2015	0.01647	0.0438745	0.019315	0.0209641	0.0257535	0.0065331	0.0131282	0.0269545	0.172993	0.0645301	0.0173463	0.0477529	0.0285329	0.01169	0.0168637	0.0667515	0.0112444	0.264712
Liaoning	2016	0.0185201	0.0541432	0.0289241	0.020941	0.0258498	0.0253367	0.0131195	0.0276035	0.214438	0.0459455	0.0810713	0.0487344	0.0446499	0.0118916	0.0161533	0.0667515	0.0185468	0.333744
Liaoning	2017	0.0223495	0.052037	0.0340846	0.0229336	0.0299365	0.0108876	0.0140293	0.0322372	0.218495	0.0516596	0.0914791	0.0508861	0.0501416	0.0118916	0.0189202	0.0667515	0.0193614	0.361091
Liaoning	2018	0.0223237	0.0546798	0.040847	0.0233769	0.0332237	0.0154401	0.0194619	0.0353164	0.24467	0.0586474	0.102252	0.0526225	0.0501416	0.0118916	0.0188081	0.0667515	0.0197255	0.38084
Liaoning	2019	0.0286385	0.0554745	0.0462992	0.0229452	0.0345221	0.0639337	0.0225663	0.0379151	0.312295	0.0681117	0.116312	0.0538305	0.0573047	0.0118916	0.0185463	0.0667515	0.0204864	0.413234
Liaoning	2020	0.0328579	0.0564752	0.0519008	0.0231186	0.0377974	0.042359	0.0352624	0.0398945	0.319666	0.0292527	0.0542301	0.05451	0.0635127	0.0118916	0.0238934	0.0667515	0.0212289	0.325271
Liaoning	2021	0.0340957	0.0562594	0.0559106	0.0246372	0.0419993	0.0358272	0.048049	0.0439025	0.340681	0.0504078	0.0887402	0.054812	0.0621994	0.0118916	0.0240429	0.0667515	0.0217934	0.380639
Liaoning	2022	0.0354915	0.0601154	0.0583206	0.0263524	0.0433905	0.0292954	0.0466892	0.0449415	0.344596	0.0172864	0.0374316	0.0565485	0.0625576	0.0118916	0.023856	0.0668277	0.0222229	0.298622
Jilin	2011	0.0042177	0.0072174	0.0040698	0.0103725	0.0059886	0.0211801	0.0025131	0.0008011	0.0563604	0.0091314	0.0027389	0.0152885	0.0106252	0.0104807	0.0131619	0.0690401	0.0185206	0.148987
Jilin	2012	0.0045691	0.0115759	0.0056744	0.0138992	0.0083214	0.0112835	0.0035546	0.0089261	0.0678041	0.0121389	0.0078515	0.0167984	0.0103865	0.0124962	0.0147698	0.0690401	0.0186477	0.162129
Jilin	2013	0.0067642	0.0136427	0.0071115	0.015464	0.0102904	0.0352334	0.0039077	0.0155496	0.107964	0.0154566	0.0138771	0.0172892	0.0253096	0.013504	0.0178359	0.0690401	0.0189358	0.191248
Jilin	2014	0.0070189	0.017341	0.0099462	0.0187517	0.0122307	0.0146483	0.0044478	0.0190809	0.103466	0.0195586	0.0052952	0.0183839	0.0169526	0.0145117	0.0188455	0.071138	0.0190563	0.183742
Jilin	2015	0.0125374	0.023375	0.0151269	0.0172909	0.013846	0.0285037	0.0067388	0.0245968	0.142015	0.0247536	0.0056604	0.0209886	0.0243545	0.0141086	0.0205655	0.071138	0.0191794	0.200748
Jilin	2016	0.011464	0.0424716	0.0165939	0.018902	0.0151128	0.0190029	0.0080553	0.0257458	0.157348	0.031211	0.0290323	0.0196296	0.0249514	0.0143102	0.0237812	0.071138	0.0220461	0.2361
Jilin	2017	0.0145682	0.0498721	0.0181404	0.0218698	0.0121311	0.0385983	0.0093736	0.0306283	0.195182	0.0379791	0.0339623	0.0203469	0.0243545	0.0203567	0.0163028	0.071138	0.0223251	0.246765
Jilin	2018	0.0144005	0.0430214	0.0463986	0.0237122	0.0087132	0.0075227	0.012557	0.0333901	0.189716	0.0458013	0.0392575	0.0234423	0.0250708	0.0203567	0.0240803	0.071138	0.0227586	0.271906
Jilin	2019	0.0158221	0.0491903	0.0420034	0.022182	0.0112193	1.28e-06	0.0146118	0.0355522	0.190582	0.0531895	0.0441875	0.0228761	0.0235188	0.0203567	0.0206777	0.071138	0.0226433	0.278587
Jilin	2020	0.0178722	0.0491336	0.0507128	0.0267648	0.0135294	0.0201905	0.0242192	0.0375588	0.239981	0.027118	0.0270238	0.0320114	0.0247126	0.0203567	0.0221733	0.071138	0.0230362	0.24757
Jilin	2021	0.0218789	0.0529208	0.0472229	0.0283605	0.0155042	0.0227636	0.0311116	0.0415941	0.261357	0.0354031	0.0376142	0.0226873	0.0245216	0.0203567	0.0244542	0.071138	0.0231161	0.259291
Jilin	2022	0.0227879	0.0567233	0.0484867	0.029802	0.017226	0.0043558	0.0311056	0.0421459	0.252633	0.0162081	0.0201217	0.0228006	0.0287717	0.0205583	0.0278195	0.0711189	0.0232104	0.230609
Heilongjiang	2011	0.0061904	0.0060837	0.0059093	0.0059979	0.0081959	0.0061372	0.006308	0.0019761	0.0467985	0.0105171	0.00493	0.0201581	0.020176	0.0195505	0.0166767	0.0743802	0.0170971	0.183486
Heilongjiang	2012	0.00728	0.0092232	0.0083046	0.0086959	0.0093322	0.0350355	0.0121662	0.0090141	0.0990517	0.0129096	0.0146074	0.0211019	0.0269809	0.0197521	0.0177237	0.0743802	0.0171966	0.204652
Heilongjiang	2013	0.0079085	0.0116111	0.0100784	0.0119952	0.0101629	0.0138566	0.0120697	0.0159434	0.0936258	0.0144239	0.0032867	0.0214794	0.0126548	0.0302328	0.0190698	0.0743802	0.0175266	0.193054
Heilongjiang	2014	0.0095557	0.0160372	0.0131457	0.015333	0.0104601	0.0055434	0.0090585	0.0193633	0.0984968	0.0102312	0.0076689	0.0214416	0.0441723	0.0306359	0.0190324	0.0755245	0.017748	0.226455
Heilongjiang	2015	0.0133981	0.0227998	0.0159434	0.0138182	0.0096531	0.0087103	0.0119679	0.0248209	0.121112	0.0139026	0.0100426	0.0217814	0.0472763	0.0306359	0.0185837	0.0755245	0.0179562	0.235703
Heilongjiang	2016	0.0145778	0.0391043	0.0193333	0.0141266	0.0099699	0.0033661	0.0115519	0.0263702	0.1384	0.0168537	0.025563	0.025896	0.0433366	0.0342638	0.018322	0.0755245	0.0210691	0.260829
Heilongjiang	2017	0.0181365	0.0393146	0.0413242	0.015703	0.0093132	0.110448	0.011949	0.03089	0.277079	0.0202489	0.0288497	0.0225741	0.0448886	0.0356747	0.0178359	0.0755245	0.0215262	0.267123
Heilongjiang	2018	0.0192228	0.0447266	0.041479	0.0169633	0.0061298	0.051266	0.0132254	0.0332153	0.226228	0.0235664	0.0321364	0.027708	0.0497834	0.0372871	0.0199672	0.0755245	0.0220186	0.287992
Heilongjiang	2019	0.0207797	0.0476228	0.0526577	0.0179847	0.0080931	0.0136587	0.0140201	0.0355652	0.210382	0.0279601	0.0385271	0.02801	0.045008	0.0376902	0.0202664	0.0755245	0.0221653	0.295152
Heilongjiang	2020	0.0264304	0.0476931	0.0653736	0.0242595	0.0093821	0.0162318	0.0215546	0.0372764	0.248201	0.0171422	0.0251978	0.0275192	0.0447693	0.0372871	0.0215377	0.0755245	0.0220566	0.271034
Heilongjiang	2021	0.0270525	0.0520407	0.0498021	0.0244021	0.0114604	0.0063351	0.030746	0.0418182	0.243657	0.0139921	0.0288497	0.0265755	0.045008	0.0344653	0.0246412	0.0755245	0.0224875	0.271544
Heilongjiang	2022	0.0297441	0.0508897	0.0568368	0.0259284	0.0131411	0.0227636	0.029025	0.0426537	0.270983	0.0069024	0.0209982	0.0268775	0.045605	0.0344653	0.0262864	0.0754864	0.0225883	0.259209
Shanghai	2011	0.0157512	0.0169061	0.0049796	0.0334867	0.0728622	0.0114814	0.0517498	0.0080141	0.215231	0.0323538	0.004017	0.0345406	0.0044172	0.0060466	5.92e-07	0.0123967	0.0207876	0.11456
Shanghai	2012	0.0116058	0.0436108	0.0089095	0.0383739	0.077539	0.0138566	0.0547067	0.0171572	0.265759	0.0395658	0.0120511	0.0375606	0.0051335	0.0169303	0.0002617	0.0123967	0.0209434	0.144843
Shanghai	2013	0.0141104	0.0386166	0.0118625	0.0390754	0.0830216	0.0651213	0.0504999	0.0264026	0.32871	0.0423396	0.0104078	0.0394103	0.0058498	0.0189459	0.0003365	0.0123967	0.0211058	0.150792
Shanghai	2014	0.0138235	0.0392633	0.0173792	0.0397923	0.0917691	0.0429528	0.0520386	0.0286554	0.325674	0.036969	0.0129641	0.0411467	0.0063274	0.0195505	0.0011965	0.0186904	0.0214686	0.158313
Shanghai	2015	0.0245125	0.0414715	0.0217472	0.0368322	0.0974377	0.0374107	0.0631811	0.0336531	0.356246	0.0379015	0.0124163	0.0426567	0.0076406	0.0187443	0.0022809	0.0186904	0.0216951	0.162026
Shanghai	2016	0.0239741	0.0456932	0.0252745	0.0360498	0.100424	0.0300871	0.0668229	0.0341855	0.362511	0.041452	0.0544127	0.0485834	0.0075212	0.0187443	0.0030661	0.0186904	0.0230807	0.215551
Shanghai	2017	0.0521631	0.0529313	0.0284711	0.0377109	0.111044	0.0219719	0.0760812	0.0412365	0.42161	0.0488303	0.0586123	0.0440157	0.00776	0.0185428	0.0044122	0.0186904	0.0237512	0.224615
Shanghai	2018	0.0145843	0.0547747	0.0305262	0.0438624	0.113769	0.0118773	0.0968726	0.0465581	0.412825	0.0521145	0.0624468	0.0602479	0.0094314	0.0189459	0.005534	0.0186904	0.0237866	0.251198
Shanghai	2019	0.0171211	0.0598663	0.0338565	0.0479556	0.121021	0.0360251	0.105327	0.0507747	0.471947	0.0522066	0.0648205	0.0627771	0.0094314	0.0185428	0.0064314	0.0186904	0.0238338	0.256734
Shanghai	2020	0.0184621	0.0694589	0.0353624	0.0502759	0.129987	0.0152421	0.146834	0.0535793	0.519202	0.030228	0.042179	0.0646646	0.0114609	0.0203567	0.0076279	0.0186904	0.0238613	0.219069
Shanghai	2021	0.020509	0.0700411	0.0362977	0.0521684	0.143228	0.0296913	0.188934	0.0570822	0.597951	0.0383068	0.0527694	0.0668163	0.0119385	0.0221707	0.0075157	0.0186904	0.023856	0.242064
Shanghai	2022	0.021995	0.0770657	0.0391899	0.052812	0.158343	0.0195967	0.18895	0.057305	0.615257	0.0221477	0.0334437	0.0675713	0.0119385	0.0227753	0.0084879	0.0187667	0.0238442	0.208975
Jiangsu	2011	0.0172758	0.0133765	0.0141963	0.0184781	0.0552286	0.0395879	0.0638224	0.0056681	0.227634	0.0609796	0.0498479	0.0713839	0.045008	0.0481709	0.023669	0.0221233	0.0101312	0.331314
Jiangsu	2012	0.0212117	0.0215833	0.0217198	0.0222244	0.0661389	0.006731	0.0859556	0.0134341	0.258999	0.0711873	0.0633598	0.0717614	0.0573047	0.0524035	0.0247534	0.0221233	0.0109406	0.373834
Jiangsu	2013	0.028113	0.0230533	0.0246515	0.0237931	0.075687	0.0021785	0.0753635	0.0210707	0.273911	0.0788985	0.0622642	0.0746681	0.0601699	0.0576438	0.0261743	0.0221233	0.0115993	0.393541
Jiangsu	2014	0.0376157	0.027129	0.0308006	0.023531	0.08348	0.0207843	0.0618328	0.0240735	0.309247	0.0989255	0.0730372	0.0756496	0.0678105	0.0594578	0.0276699	0.020979	0.0120839	0.435613
Jiangsu	2015	0.0345116	0.0388986	0.0387166	0.0222822	0.0912926	0.0237533	0.0776128	0.0292357	0.356303	0.0994802	0.112173	0.0845962	0.070437	0.0616748	0.0281934	0.020979	0.0129953	0.49053
Jiangsu	2016	0.0411293	0.0482255	0.0463102	0.0218621	0.0999641	0.0045537	0.0708853	0.0304975	0.363428	0.112939	0.122848	0.0896169	0.0721084	0.0626826	0.0290908	0.020979	0.0163624	0.526627
Jiangsu	2017	0.0483466	0.0563657	0.051758	0.0236621	0.110389	0.0059393	0.0693086	0.0361896	0.401958	0.127773	0.13473	0.0942978	0.0711533	0.0636903	0.0296891	0.020979	0.0189135	0.561227
Jiangsu	2018	0.0483852	0.0620822	0.056458	0.0278016	0.121874	0.0336499	0.0941933	0.0408958	0.48534	0.136394	0.147759	0.101319	0.0711533	0.0651012	0.0286047	0.020979	0.0197831	0.591094
Jiangsu	2019	0.0685865	0.063043	0.059366	0.0290234	0.132741	0.0148463	0.0962501	0.0445114	0.508367	0.15797	0.15906	0.107925	0.0693625	0.068326	0.0298013	0.020979	0.0202048	0.633629
Jiangsu	2020	0.0788177	0.0627401	0.0650214	0.0248877	0.143433	0.0049496	0.154009	0.0470608	0.580919	0.0906106	0.0852237	0.112153	0.0670942	0.0727602	0.0311474	0.020979	0.0224573	0.502426
Jiangsu	2021	0.0934167	0.0648426	0.0678757	0.0257164	0.163528	0.0098979	0.19773	0.0511167	0.674124	0.12858	0.12803	0.115513	0.0621994	0.0725586	0.0321195	0.020979	0.0227717	0.582751
Jiangsu	2022	0.0982002	0.0671022	0.0695985	0.0272311	0.180334	0.0031682	0.172312	0.0525598	0.670507	0.101852	0.0964091	0.120911	0.0718696	0.0739695	0.03369	0.020979	0.0229524	0.542633
Zhejiang	2011	0.0114866	0.0137506	0.0140216	0.0286341	0.0416395	0.111636	0.059757	0.0076514	0.288576	0.0423396	0.0297627	0.0628526	0.0318757	0.0167288	0.0177985	0.104704	0.0152623	0.321325
Zhejiang	2012	0.0164829	0.0248721	0.0195285	0.0328623	0.0507203	0.0536412	0.0857077	0.0165846	0.300399	0.0523386	0.0396227	0.067911	0.0347409	0.0195505	0.0204159	0.104704	0.0157364	0.355021
Zhejiang	2013	0.0220594	0.0271356	0.0227895	0.0361847	0.0584446	0.0160339	0.090574	0.024282	0.297504	0.0604914	0.0416312	0.0714594	0.0350991	0.0195505	0.0203037	0.104704	0.0161607	0.369401
Zhejiang	2014	0.0235551	0.0291125	0.0354832	0.0371906	0.0647658	0.0132628	0.0826818	0.0267019	0.312754	0.0689682	0.0441875	0.0732714	0.0410683	0.0199536	0.0220238	0.105277	0.0164148	0.391164
Zhejiang	2015	0.0379316	0.0581369	0.0456083	0.0350399	0.0711423	0.0077207	0.101927	0.0319354	0.389442	0.0782787	0.0536823	0.0729694	0.0542007	0.0205583	0.0231081	0.105277	0.0168888	0.424963
Zhejiang	2016	0.0378962	0.0565298	0.0503765	0.0328199	0.0771502	0.0178153	0.0945213	0.0323564	0.399465	0.0833921	0.103713	0.0800663	0.064229	0.0211629	0.0230333	0.105277	0.0221863	0.503059
Zhejiang	2017	0.0847617	0.0653815	0.0618032	0.0340918	0.0838624	0.012669	0.0896926	0.038827	0.471089	0.096307	0.11388	0.0738377	0.0795102	0.0223722	0.0235942	0.105277	0.0224678	0.537245
Zhejiang	2018	0.0827439	0.0710001	0.0667257	0.0384124	0.0921968	0.0134607	0.118145	0.043931	0.526616	0.108179	0.123955	0.0978085	0.092165	0.0227753	0.0251273	0.105277	0.0227939	0.598081
Zhejiang	2019	0.0876435	0.0738151	0.071496	0.0403126	0.101064	0.0665069	0.116518	0.0478225	0.605179	0.118087	0.130883	0.100942	0.0912099	0.0276126	0.026249	0.105277	0.0229131	0.623173
Zhejiang	2020	0.0807066	0.0693953	0.0759561	0.0329201	0.109392	0.0435466	0.158454	0.0503343	0.620705	0.0907594	0.103125	0.105321	0.0946721	0.0306359	0.0246038	0.105277	0.0232575	0.57765
Zhejiang	2021	0.087795	0.0711606	0.0801997	0.0331282	0.123792	0.03939	0.186621	0.0539265	0.676014	0.0742052	0.0734334	0.11019	0.104104	0.0312405	0.0219116	0.105277	0.0233649	0.543726
Zhejiang	2022	0.11884	0.0735019	0.0878848	0.0336331	0.137092	0.0314727	0.176889	0.0546299	0.713943	0.0654399	0.0674955	0.116494	0.153887	0.0312405	0.0253516	0.105334	0.0234003	0.588643
Anhui	2011	0.0084372	0.0022114	0.0047513	0.0032613	0.0108645	0.0225657	0.0122454	0.00191	0.0662469	0.0158463	0.0184419	0.0363148	0.0409489	0.025194	0.0182098	0.0444374	0.0169975	0.216391
Anhui	2012	0.0075959	0.0067948	0.0074438	0.0044947	0.0148844	0.0132628	0.0169548	0.0101438	0.081575	0.0281131	0.0319538	0.0336346	0.0433366	0.0272095	0.0183594	0.0444374	0.0171272	0.244172
Anhui	2013	0.0123762	0.0076125	0.0101172	0.0056703	0.0182349	0.0376086	0.0193729	0.017165	0.128158	0.0323538	0.0319538	0.0355598	0.0489477	0.0298297	0.0204159	0.0444374	0.0173669	0.260865
Anhui	2014	0.0123021	0.0082961	0.0128593	0.0061559	0.0214269	0.0160339	0.0191329	0.0210201	0.117227	0.0371248	0.0312234	0.0358996	0.0536037	0.0318452	0.0231455	0.046726	0.0174756	0.277044
Anhui	2015	0.0226848	0.0225541	0.0168491	0.0050382	0.0246215	0.0302851	0.0237894	0.0249958	0.170818	0.0447805	0.0335971	0.0367301	0.0627963	0.033256	0.0237812	0.046726	0.0176445	0.299312
Anhui	2016	0.0236486	0.0267855	0.0267684	0.0049611	0.0287445	0.0209822	0.0245496	0.0272628	0.183703	0.0537899	0.0953135	0.0380891	0.0623188	0.033256	0.0262116	0.046726	0.0203698	0.376075
Anhui	2017	0.0337186	0.0313719	0.037946	0.0076167	0.0342418	0.0415673	0.0232295	0.0328098	0.242502	0.0678254	0.11339	0.0368056	0.0659004	0.0382948	0.0273334	0.046726	0.021373	0.417649
Anhui	2018	0.0331609	0.0381006	0.0470814	0.0113785	0.0393862	0.0051475	0.0325562	0.036985	0.243796	0.0793756	0.132015	0.0506218	0.0691237	0.0393026	0.0286421	0.046726	0.0218012	0.467608
Anhui	2019	0.0416225	0.0394408	0.0492757	0.0129626	0.0460704	0.0017827	0.0336746	0.0404126	0.265242	0.0936619	0.150091	0.052547	0.0681687	0.0429305	0.0291282	0.046726	0.0219545	0.505208
Anhui	2020	0.047805	0.0401878	0.0521874	0.0157107	0.0513476	0.0237533	0.0497584	0.0429867	0.323737	0.0459067	0.0849057	0.0538683	0.0705564	0.0451476	0.0294273	0.046726	0.0225097	0.399048
Anhui	2021	0.0574818	0.0448111	0.0560519	0.0165779	0.0597984	0.0257326	0.0643563	0.0474507	0.372261	0.0609608	0.104991	0.0551895	0.0672136	0.0437367	0.0279691	0.046726	0.0228123	0.429599
Anhui	2022	0.0529174	0.049473	0.060338	0.0175338	0.0666075	0.0043558	0.0655508	0.0485777	0.365354	0.0505523	0.0903835	0.0577942	0.0780776	0.0441398	0.0372796	0.0466307	0.0230008	0.427858
Fujian	2011	0.0060454	0.0119894	0.0116032	0.0217966	0.0234624	0.0085124	0.0130517	0.0056266	0.102088	0.0167958	0.0089471	0.0229138	0.0075212	0.0181397	0.0176115	0.117864	0.0188349	0.228628
Fujian	2012	0.0096234	0.02313	0.0147466	0.0265798	0.0290183	0.0358272	0.0187944	0.013587	0.171307	0.020337	0.0104078	0.0251033	0.0091926	0.0177366	0.0190324	0.117864	0.0190694	0.238743
Fujian	2013	0.0131627	0.0227692	0.0178756	0.0281138	0.0341702	0.0168256	0.0233475	0.0213453	0.17761	0.0244318	0.0118685	0.0260093	0.0091926	0.0185428	0.0207898	0.117864	0.0192042	0.247903
Fujian	2014	0.0133755	0.0260724	0.0207828	0.0268843	0.0383923	0.0021785	0.0231906	0.0238701	0.174746	0.0291103	0.015703	0.026802	0.0159975	0.0185428	0.0215003	0.11939	0.0192697	0.266315
Fujian	2015	0.0202285	0.0406617	0.0241744	0.024749	0.0421278	0.0100959	0.0387727	0.0293912	0.230201	0.0339239	0.0200852	0.0283497	0.0195791	0.0185428	0.0223229	0.11939	0.0195068	0.2817
Fujian	2016	0.023294	0.0433109	0.0314388	0.0236158	0.0471367	0.003762	0.0420943	0.0303576	0.24501	0.0427279	0.0556909	0.0302749	0.0216086	0.0185428	0.0226968	0.11939	0.0207679	0.3317
Fujian	2017	0.0293863	0.050438	0.0403588	0.0241053	0.0543089	0.110646	0.0423182	0.0363955	0.387957	0.0554653	0.0690201	0.0282742	0.0293686	0.0235816	0.026623	0.11939	0.022367	0.37409
Fujian	2018	0.0324389	0.0576294	0.0504291	0.026337	0.0634564	0.0520577	0.0640883	0.0409502	0.387387	0.0726741	0.0830798	0.038995	0.0366511	0.0245893	0.0284552	0.11939	0.022511	0.426345
Fujian	2019	0.0280776	0.0568474	0.050298	0.0273237	0.0722163	0.0164297	0.0612064	0.0443274	0.356727	0.0810954	0.0958613	0.0409957	0.0407102	0.0249924	0.0299882	0.11939	0.0222897	0.455323
Fujian	2020	0.0263466	0.0592231	0.0496646	0.0248993	0.0803701	0.0130649	0.0908022	0.046869	0.39124	0.0537455	0.0666464	0.0443554	0.0438142	0.0253955	0.0296517	0.11939	0.0229	0.405898
Fujian	2021	0.037951	0.0623051	0.0543154	0.0250419	0.092922	0.0083145	0.0952231	0.0507786	0.426852	0.0530132	0.0739502	0.0468469	0.0495446	0.0270079	0.0299134	0.11939	0.0230794	0.422745
Fujian	2022	0.0382153	0.0658461	0.0567256	0.0254235	0.102498	0.0261285	0.0874187	0.0521311	0.454387	0.047085	0.0705667	0.0519808	0.051216	0.0270079	0.030923	0.11939	0.0231462	0.421316
Jiangxi	2011	0.006703	0.0024527	0.0058905	6.2e-07	0.0056082	0.0112835	0.0010135	0.0014787	0.0344307	0.0113394	0.011686	0.0231781	0.0096702	0.0205583	0.0242299	0.106421	0.0162825	0.223365
Jiangxi	2012	0.0081342	0.0053666	0.0080764	0.0017582	0.0074296	0.0122731	0.002457	0.0095349	0.05503	0.0146301	0.0155204	0.0251033	0.0115803	0.0207598	0.0265108	0.106421	0.0164973	0.237023
Jiangxi	2013	0.0117767	0.0081309	0.008282	0.00335	0.009534	0.0682883	0.003633	0.0165561	0.129551	0.0201046	0.0189897	0.0254053	0.0144455	0.0264033	0.0265856	0.106421	0.0166282	0.254983
Jiangxi	2014	0.0117992	0.0100887	0.0119377	0.0039551	0.011601	0.045328	0.0059151	0.0203854	0.12101	0.0284705	0.0239197	0.0247635	0.0185046	0.0264033	0.026623	0.10871	0.0169334	0.274328
Jiangxi	2015	0.0146101	0.0233519	0.0122313	0.0045024	0.0138018	0.0407755	0.012019	0.0246162	0.145908	0.0394287	0.0257456	0.0247258	0.0297268	0.0264033	0.0259873	0.10871	0.0170159	0.297743
Jiangxi	2016	0.0205315	0.0299625	0.0153143	0.0048262	0.0175091	0.0316706	0.0162999	0.0266125	0.162727	0.0544667	0.0850883	0.025292	0.0327114	0.0266048	0.0267351	0.10871	0.0179326	0.377541
Jiangxi	2017	0.0323841	0.0285545	0.0448811	0.0068612	0.0222969	0.0241491	0.0171542	0.0322359	0.208517	0.0704661	0.103165	0.0244993	0.0385613	0.0268064	0.0280064	0.10871	0.0197779	0.419992
Jiangxi	2018	0.0231844	0.0293986	0.0528772	0.0115172	0.0276216	0.0150442	0.0287842	0.0360004	0.224428	0.089439	0.123615	0.0297087	0.0445305	0.0278141	0.0286421	0.10871	0.0206658	0.473125
Jiangxi	2019	0.0280615	0.0355611	0.0565179	0.0122418	0.0336693	0.0389941	0.0324786	0.038967	0.276491	0.106208	0.143518	0.0307279	0.0462019	0.0276126	0.0281186	0.10871	0.0209578	0.512055
Jiangxi	2020	0.0331996	0.038532	0.0657	0.0144812	0.0366289	0.0170235	0.0448474	0.0417495	0.292162	0.0592344	0.100791	0.0331816	0.0509773	0.0334576	0.0291282	0.10871	0.0225896	0.43807
Jiangxi	2021	0.0401332	0.0405619	0.072362	0.0165355	0.042642	0.0294933	0.0549354	0.0458379	0.342501	0.0741721	0.134754	0.0364281	0.0542007	0.036884	0.0344378	0.10871	0.0227861	0.502372
Jiangxi	2022	0.041861	0.0415983	0.074264	0.0178999	0.0473592	0.0223677	0.0421694	0.0467006	0.33422	0.0629624	0.118685	0.0399765	0.0571853	0.0397057	0.0373918	0.108633	0.0229367	0.487477
Shandong	2011	0.0119249	0.007108	0.0001617	0.0103609	0.036795	0.0433487	0.0138803	0.0026199	0.126199	0.0387192	0.0752283	0.0668163	0.0551557	0.0229769	0.0336152	0.0238398	2.39e-07	0.316352
Shandong	2012	0.018143	0.0103613	0.0020465	0.0118564	0.0453626	0.0055434	0.0183613	0.0106256	0.1223	0.0471664	0.0880098	0.0705157	0.0612443	0.0346669	0.0349987	0.0238398	0.0010294	0.361471
Shandong	2013	0.0205509	0.0136276	0.0045902	0.0138838	0.0530655	0.0033661	0.0186839	0.0182622	0.14603	0.0547079	0.098235	0.0719502	0.0678105	0.0378917	0.036644	0.0238398	0.0023887	0.393468
Shandong	2014	0.0203284	0.0169769	0.0074978	0.0138182	0.0592479	0.0267223	0.0174262	0.0211872	0.183205	0.0624353	0.107912	0.0739509	0.0736604	0.0477678	0.0377283	0.0253656	0.0031064	0.431927
Shandong	2015	0.0271202	0.0256958	0.0132891	0.0140726	0.0650355	0.0267223	0.0241119	0.0262109	0.222258	0.071244	0.117773	0.0760271	0.105894	0.0616748	0.0387005	0.0253656	0.0039511	0.50063
Shandong	2016	0.0323293	0.0309631	0.0192337	0.0150632	0.0707584	0.0051475	0.0238266	0.0277538	0.225076	0.0811687	0.12818	0.0802173	0.121772	0.0780005	0.040757	0.0253656	0.0143744	0.569836
Shandong	2017	0.0475278	0.0383121	0.0241987	0.0158302	0.0780585	0.0102938	0.0243131	0.0328694	0.271404	0.0932831	0.14151	0.0762536	0.12428	0.0965433	0.0404953	0.0253656	0.01848	0.61621
Shandong	2018	0.0469669	0.0439998	0.0278235	0.0186284	0.0701744	0.0360251	0.0325884	0.0366352	0.312842	0.106265	0.155934	0.0833505	0.148156	0.102993	0.0397475	0.0253656	0.0194622	0.681275
Shandong	2019	0.0607503	0.0488001	0.0288644	0.0199388	0.0592315	0.0168256	0.0361911	0.0400331	0.310635	0.119467	0.169446	0.0956945	0.142665	0.10783	0.0394857	0.0253656	0.0202454	0.720199
Shandong	2020	0.0563697	0.0471778	0.0319682	0.0198001	0.0668193	0.0033661	0.060067	0.0426822	0.32825	0.0656987	0.104443	0.0977707	0.142426	0.115086	0.039897	0.0253656	0.0214005	0.612088
Shandong	2021	0.076081	0.0494364	0.0337668	0.0209487	0.0770468	0.0114814	0.0838007	0.0469403	0.399502	0.0909213	0.132562	0.0994317	0.138606	0.125567	0.0408692	0.0253656	0.0217672	0.67509
Shandong	2022	0.0801006	0.0527535	0.0366347	0.0227987	0.0855018	0.0043558	0.0871119	0.0481969	0.417454	0.0658982	0.106452	0.104528	0.139799	0.132823	0.0417666	0.0253846	0.0220212	0.638672
Henan	2011	0.0134561	0.0017131	1.02e-06	0.0003629	0.0084212	0.104312	0.0031239	0.0013051	0.132695	0.0301576	0.020633	0.0378626	0.0239963	0.0308374	0.007067	0.0329943	0.0059836	0.189532
Henan	2012	0.0134625	0.0045271	0.0019823	0.0031457	0.0102653	0.0415673	0.0051809	0.0084662	0.0885972	0.0363936	0.0290323	0.0394858	0.0259065	0.03507	0.008301	0.0329943	0.0072225	0.214406
Henan	2013	0.0175176	0.0071714	0.0052731	0.0086188	0.0127383	0.0190029	0.005895	0.0160315	0.0922486	0.0420677	0.0246501	0.0391838	0.0266228	0.0435352	0.0096097	0.0329943	0.0075094	0.226173
Henan	2014	0.0204187	0.0093757	0.0082138	0.0102954	0.0148875	0.0114814	0.0069028	0.0192143	0.10079	0.0467777	0.0224589	0.0379381	0.0249514	0.0487755	0.0109184	0.037953	0.0082401	0.238013
Henan	2015	0.0233456	0.019756	0.0114043	0.0088732	0.0164839	0.0089083	0.0107895	0.0242263	0.123787	0.0547441	0.0231893	0.0372586	0.0391582	0.0487755	0.0117784	0.037953	0.008946	0.261803
Henan	2016	0.0342827	0.0289039	0.0193379	0.0092509	0.0185116	0.0290975	0.0110609	0.0265296	0.176975	0.0630212	0.105539	0.0331816	0.041904	0.0532097	0.012788	0.037953	0.0188703	0.366466
Henan	2017	0.0385473	0.0298099	0.0193925	0.011575	0.0217239	0.0097	0.0126826	0.0322035	0.175635	0.0739722	0.120511	0.0345029	0.0451274	0.066109	0.0186585	0.037953	0.0221011	0.418935
Henan	2018	0.0449555	0.0322411	0.019572	0.014778	0.024637	0.0108876	0.0198705	0.0359395	0.202881	0.0891727	0.142605	0.0397123	0.0569465	0.066109	0.0212385	0.037953	0.0223251	0.476062
Henan	2019	0.0529786	0.0318562	0.0193482	0.0165008	0.0287434	0.0704655	0.020841	0.0393543	0.280088	0.105661	0.143336	0.040052	0.0579016	0.0685276	0.0246038	0.037953	0.0225647	0.500599
Henan	2020	0.061221	0.0332123	0.0192939	0.0156991	0.0326544	0.0447342	0.0305095	0.0417754	0.2791	0.0524679	0.0996958	0.0404295	0.0579016	0.0711478	0.0277447	0.037953	0.0230571	0.410397
Henan	2021	0.0736054	0.0393008	0.0233184	0.0171406	0.0370132	0.0411714	0.0401629	0.0461229	0.317835	0.0665147	0.143883	0.0416375	0.070437	0.0715509	0.0301752	0.037953	0.0231462	0.485298
Henan	2022	0.0765355	0.0443756	0.0291472	0.0182083	0.0413737	0.0340458	0.0342825	0.0471618	0.32513	0.0341291	0.0786976	0.0428077	0.0772419	0.0794114	0.0321195	0.0380293	0.0231606	0.405597
Hubei	2011	0.0072961	0.0027776	0.0037041	0.0075897	0.0157367	0.0261285	0.0064921	0.0027844	0.0725093	0.0211797	0.0486702	0.0341631	0.0249514	0.0227753	0.0115915	0.0652257	0.0152152	0.243772
Hubei	2012	0.0124246	0.0067195	0.0061086	0.0113168	0.0204177	0.0180132	0.0089578	0.0107643	0.0947226	0.0282435	0.0615886	0.0357108	0.0265034	0.0239847	0.0130497	0.0652257	0.0157809	0.270087
Hubei	2013	0.0161251	0.0085323	0.009365	0.0100179	0.0247181	0.0403797	0.0108864	0.0189695	0.138994	0.0346351	0.0732581	0.0363526	0.0280554	0.0262017	0.0142837	0.0652257	0.0160821	0.294094
Hubei	2014	0.0173726	0.0100917	0.0119128	0.0106654	0.029227	0.018607	0.0106312	0.0222573	0.130765	0.0406987	0.0847231	0.0360506	0.0303237	0.0268064	0.0152932	0.0675143	0.0162864	0.317696
Hubei	2015	0.0290317	0.0212612	0.0164087	0.0097134	0.0329965	0.0316706	0.0153159	0.0269998	0.183398	0.0468749	0.0916032	0.0355598	0.0373674	0.0270079	0.0149567	0.0675143	0.0167107	0.337595
Hubei	2016	0.0374578	0.0286097	0.0240368	0.0095901	0.0362156	0.0259305	0.0165827	0.0286981	0.207121	0.0533074	0.103039	0.0366923	0.0399939	0.0302328	0.0148819	0.0675143	0.0210796	0.366741
Hubei	2017	0.0452263	0.0286438	0.0291542	0.0110393	0.0381217	0.0443383	0.0185661	0.0345819	0.249672	0.0602573	0.115034	0.0363148	0.0402326	0.0304343	0.0149193	0.0675143	0.0216572	0.386364
Hubei	2018	0.0451876	0.033552	0.0335876	0.0143309	0.0430274	0.0079186	0.0264764	0.0390123	0.243093	0.0676146	0.0968765	0.0428077	0.0454856	0.0304343	0.0166767	0.0675143	0.02235	0.38976
Hubei	2019	0.0435533	0.0348957	0.0384707	0.014485	0.0483267	0.0029703	0.0308315	0.0422405	0.255774	0.0759292	0.108906	0.0442422	0.0462019	0.039101	0.0185089	0.0675143	0.0224023	0.422806
Hubei	2020	0.045352	0.0385512	0.0453802	0.015252	0.0521883	0.0298892	0.0485869	0.0440852	0.319285	0.0476597	0.0788692	0.0458654	0.0531262	0.0451476	0.0255012	0.0675143	0.022659	0.386343
Hubei	2021	0.0557379	0.0442254	0.0500422	0.0158841	0.0614738	0.0267223	0.0683621	0.0483938	0.370842	0.0659534	0.109777	0.0490741	0.0565883	0.0419228	0.0284925	0.0675143	0.0227258	0.442048
Hubei	2022	0.0529142	0.0497561	0.053704	0.0170134	0.0675386	0.006731	0.0707725	0.0492889	0.367719	0.060678	0.105833	0.0539815	0.0639902	0.0447445	0.0312969	0.0675334	0.0228188	0.450876
Hunan	2011	0.0092011	0.0018681	0.0020517	0.0020511	0.0110505	0.0116793	0.0041997	0.0018595	0.0439612	0.0188398	0.0452831	0.0233291	0.0162363	0.0159226	0.0067305	0.0831532	0.0149545	0.224449
Hunan	2012	0.0094236	0.0055043	0.0065815	0.0046103	0.0147822	0.0342437	0.0070697	0.0097655	0.0919809	0.023856	0.0547779	0.0237066	0.0191016	0.0179381	0.0068053	0.0831532	0.0154849	0.244823
Hunan	2013	0.0198643	0.0073619	0.0103431	0.0057165	0.0180255	0.0162318	0.0075301	0.0167608	0.101834	0.028824	0.0650031	0.0254808	0.0214892	0.0195505	0.0074036	0.0831532	0.0155334	0.266438
Hunan	2014	0.0161122	0.0108338	0.0136712	0.0059902	0.0211236	0.0061372	0.0084151	0.0192946	0.101578	0.032994	0.0743153	0.0247635	0.0236382	0.0207598	0.0106193	0.0867769	0.0157639	0.289631
Hunan	2015	0.0227492	0.0162593	0.0169832	0.0052579	0.0244661	0.0150442	0.0113929	0.024361	0.136514	0.0402537	0.0854535	0.0279345	0.0306819	0.021566	0.0111428	0.0867769	0.0161332	0.319942
Hunan	2016	0.0251829	0.022027	0.0218649	0.0061945	0.0276122	0.0029703	0.0113623	0.0258262	0.14304	0.0512935	0.102252	0.029822	0.0354573	0.0219691	0.0133115	0.0867769	0.0198826	0.360765
Hunan	2017	0.0310045	0.0224998	0.0362368	0.0098445	0.0329955	0.114803	0.0128928	0.0314522	0.291729	0.0786322	0.121242	0.0280477	0.0423816	0.0229769	0.0111428	0.0867769	0.0203187	0.411519
Hunan	2018	0.0330127	0.0273059	0.0386583	0.012951	0.0373122	0.0445363	0.0173048	0.0347801	0.245861	0.091769	0.13658	0.0362393	0.0482314	0.0231784	0.0148819	0.0867769	0.0209277	0.458584
Hunan	2019	0.0363683	0.0294883	0.0393035	0.0146315	0.0432962	0.0201905	0.0195796	0.0378943	0.240752	0.107384	0.150639	0.0395613	0.0534843	0.0223722	0.0179481	0.0867769	0.0214267	0.499592
Hunan	2020	0.0382604	0.0325127	0.0419064	0.0165355	0.0488743	0.0134607	0.0291643	0.0406381	0.261352	0.0907366	0.125076	0.0460542	0.058021	0.02338	0.0192568	0.0867769	0.0225909	0.471892
Hunan	2021	0.0503934	0.0360435	0.0470099	0.0178383	0.0570722	0.0075227	0.037375	0.0445671	0.297822	0.0500259	0.0702983	0.0518298	0.0475151	0.0314421	0.0209394	0.0867769	0.0228201	0.381648
Hunan	2022	0.0513669	0.0388644	0.0581477	0.0192335	0.0645766	0.0287016	0.0350637	0.0458094	0.341764	0.0710537	0.078515	0.0570015	0.0619607	0.03507	0.022622	0.0867578	0.0230205	0.436001
Guangdong	2011	0.0205025	0.0114639	0.0044921	0.0255815	0.0403138	0.0077207	0.0294079	0.0066267	0.146109	0.052991	0.0319538	0.0514901	0.0169526	0.0312405	0.0274456	0.0898284	0.0128303	0.314732
Guangdong	2012	0.0345502	0.0157615	0.0065017	0.0313976	0.0476303	0.0091062	0.0346442	0.0140857	0.193678	0.081051	0.0297627	0.0577187	0.0189822	0.0326514	0.0329422	0.0898284	0.0134655	0.356402
Guangdong	2013	0.0445751	0.0165094	0.0082219	0.0386013	0.0539946	0.075018	0.0378579	0.0215629	0.296341	0.0912143	0.0286671	0.0647401	0.0220862	0.0340622	0.0333909	0.0898284	0.013954	0.377943
Guangdong	2014	0.046045	0.0180106	0.0098688	0.0384356	0.0591688	0.0461197	0.0392928	0.0237328	0.280674	0.101444	0.0325016	0.0713084	0.027936	0.0342638	0.0346622	0.0940242	0.0143704	0.410511
Guangdong	2015	0.0703562	0.0258864	0.0135844	0.0355371	0.0646565	0.0435466	0.0525344	0.0288393	0.334941	0.114071	0.0350579	0.0775748	0.0309206	0.0344653	0.0388501	0.0940242	0.0150488	0.440012
Guangdong	2016	0.0690152	0.0374254	0.0191323	0.0335483	0.0701759	0.0354313	0.0554556	0.0297526	0.349937	0.127329	0.0715764	0.0849359	0.0335471	0.0344653	0.0406075	0.0940242	0.0205846	0.50707
Guangdong	2017	0.0774993	0.0363267	0.0225449	0.0334867	0.0768884	0.0283057	0.0704415	0.0359927	0.381486	0.132134	0.0801583	0.0960342	0.0365317	0.0358762	0.041991	0.0940242	0.0214791	0.538228
Guangdong	2018	0.0803263	0.0467829	0.0243064	0.0387824	0.0857912	0.0205863	0.100482	0.0406238	0.437681	0.149964	0.0885576	0.108227	0.0420234	0.0358762	0.0423649	0.0940242	0.0219545	0.582992
Guangdong	2019	0.0961469	0.0487482	0.0280635	0.0371405	0.0934728	0.0352334	0.1098	0.0443404	0.492946	0.16725	0.0885576	0.120081	0.0467988	0.0473647	0.0415797	0.0940242	0.0223552	0.628011
Guangdong	2020	0.103612	0.0488987	0.0314308	0.0281639	0.100099	0.0203884	0.146937	0.0467913	0.526321	0.0511114	0.041266	0.125705	0.0536037	0.05845	0.0416171	0.0940242	0.022401	0.488179
Guangdong	2021	0.131647	0.0530807	0.0344409	0.0298521	0.116181	0.0340458	0.18023	0.050289	0.629766	0.0593567	0.0460134	0.1325	0.0627963	0.0671167	0.0401214	0.0940242	0.0226499	0.524579
Guangdong	2022	0.144918	0.0568717	0.0378123	0.0307501	0.129464	0.0285037	0.173294	0.0515624	0.653176	0.14605	0.0818017	0.138125	0.0697207	0.0673183	0.0409066	0.0940623	0.0227769	0.660762
Guangxi	2011	0.0057392	0.0025501	0.0042704	0.0007406	0.0032039	0.0477032	0.000231	0.0020163	0.0664546	0.0122714	0.0104078	0.0164964	0.0137292	0.0131009	0.0149941	0.0997458	0.0171089	0.197854
Guangxi	2012	0.0068867	0.0070191	0.0062595	0.0030301	0.0044342	0.006731	0.0010571	0.0092007	0.0446184	0.0171311	0.0125989	0.015666	0.01552	0.0147133	0.0164898	0.0997458	0.0173302	0.209195
Guangxi	2013	0.0082921	0.0091956	0.0082738	0.0020858	0.0056415	0.003762	0.0021441	0.0159511	0.055346	0.021891	0.0135119	0.0157792	0.0187434	0.0197521	0.0167141	0.0997458	0.0177506	0.223888
Guangxi	2014	0.0104035	0.0116189	0.009757	0.0069884	0.0059154	0.0324623	0.0030983	0.0191457	0.0993896	0.0279379	0.0155204	0.0166852	0.0226831	0.0201552	0.0156298	0.106802	0.0178213	0.243235
Guangxi	2015	0.015013	0.0184308	0.0127718	0.0065452	0.0049714	0.0285037	0.005209	0.0244711	0.115916	0.0351498	0.0186245	0.0167607	0.0316369	0.0237831	0.0171628	0.106802	0.0184159	0.268336
Guangxi	2016	0.0192583	0.0278145	0.0201657	0.0069692	0.0055169	0.0089083	0.0058403	0.0265555	0.121029	0.0455683	0.0737676	0.0189879	0.0379643	0.0239847	0.0177985	0.106802	0.022126	0.347
Guangxi	2017	0.0239806	0.0295041	0.026362	0.0111511	0.0065843	0.0134607	0.0059804	0.0315584	0.148582	0.0609796	0.0945832	0.0185349	0.0463213	0.0253955	0.020229	0.106802	0.0225543	0.3954
Guangxi	2018	0.0252474	0.0383191	0.0338621	0.0161886	0.0060287	0.0358272	0.0087469	0.0350962	0.199316	0.0835696	0.12325	0.0273305	0.056469	0.025194	0.0225846	0.106802	0.0226145	0.467815
Guangxi	2019	0.0298795	0.0423719	0.0466583	0.0165355	0.0075749	0.0160339	0.0098074	0.0377726	0.206634	0.112699	0.157943	0.0285007	0.0627963	0.025194	0.0243421	0.106802	0.0226865	0.540964
Guangxi	2020	0.0326194	0.0475085	0.060168	0.0176918	0.0084164	0.0045537	0.0159493	0.0397494	0.226657	0.0797029	0.119781	0.0312187	0.068885	0.027411	0.0218368	0.106802	0.0227821	0.47842
Guangxi	2021	0.0405845	0.0509832	0.0668679	0.0195303	0.010832	0.0170235	0.0223833	0.0436279	0.271833	0.09964	0.144796	0.0327664	0.0748542	0.0328529	0.025389	0.106802	0.0229589	0.54006
Guangxi	2022	0.0461901	0.0550894	0.0721033	0.022367	0.0122068	0.0031682	0.0212232	0.044523	0.276871	0.0702811	0.106634	0.0347671	0.0748542	0.0272095	0.0174246	0.106745	0.0231252	0.461041
Hainan	2011	0.0014133	0.0039258	0.0033441	0.0116753	8.07e-06	0.117574	2.44e-06	0.003528	0.141471	0.0023966	0.0029215	0.0075499	0.0003582	0.0024186	0.0205655	0.0976478	0.023505	0.157363
Hainan	2012	0.0015906	0.0074296	0.0062518	0.0157878	0.0011011	0.0575999	0.000909	0.0109612	0.101631	0.0032754	0.0034693	0.0081539	0.0007163	0.0026202	0.0186959	0.0976478	0.0234854	0.158064
Hainan	2013	0.0022127	0.0099405	0.0094423	0.0185474	0.0019313	0.024545	0.0015609	0.0181275	0.0863076	0.0038168	0.0034693	0.0097016	0.0008357	0.0024186	0.0204159	0.0976478	0.0235077	0.161813
Hainan	2014	0.0029573	0.0118768	0.0115876	0.0200853	0.0028143	0.0148463	0.0022495	0.0208945	0.0873116	0.0044492	0.004017	0.0097016	0.0011938	0.0024186	0.0224351	0.101462	0.023505	0.169183
Hainan	2015	0.0042693	0.0270074	0.0168103	0.0191911	0.0028012	0.0097	0.0035096	0.0274636	0.110753	0.0054145	0.0051126	0.0101168	0.0025071	0.0024186	0.0222481	0.101462	0.023509	0.172789
Hainan	2016	0.0049913	0.0373618	0.0242358	0.020833	0.0009751	0.0330561	0.0030987	0.0276229	0.152175	0.0065018	0.0100426	0.0066816	0.0022683	0.0024186	0.0187333	0.101462	0.0237565	0.171865
Hainan	2017	0.0049075	0.040819	0.029053	0.0227525	0.0006389	0.0178153	0.0035454	0.0333331	0.152865	0.0080774	0.0113208	0.0078896	0.0023877	0.0026202	0.0192568	0.101462	0.0238049	0.176819
Hainan	2018	0.0050784	0.0533748	0.032155	0.0259785	0.0026675	0.0140545	0.0066186	0.037748	0.177675	0.0096085	0.0129641	0.0130235	0.0022683	0.0026202	0.0120402	0.101462	0.0238259	0.177813
Hainan	2019	0.0048108	0.0582432	0.0363096	0.0274354	0.0022968	0.0752159	0.0095193	0.0402132	0.254044	0.010718	0.0142423	0.0146467	0.0033428	0.0042326	0.0133115	0.101462	0.0238416	0.185798
Hainan	2020	0.0061808	0.0619021	0.0413804	0.0238856	0.0026592	0.0479011	0.0202182	0.0421952	0.246323	0.0087526	0.0109556	0.0190634	0.0041785	0.005845	0.0172376	0.101462	0.0238547	0.19135
Hainan	2021	0.0071671	0.0811757	0.0468633	0.0244561	0.0038682	0.0457239	0.0331926	0.0462498	0.288697	0.0144276	0.0138771	0.0229516	0.0028891	0.0066512	0.0222481	0.101462	0.0238757	0.208383
Hainan	2022	0.0080052	0.076424	0.0508378	0.0247952	0.0042169	0.0328582	0.0317	0.0471476	0.275985	0.0107709	0.0100207	0.0277457	0.0059692	0.0066512	0.0195185	0.101386	0.0238848	0.205947
Chongqing	2011	0.0100167	0.005634	0.0080025	0.0058167	0.0133721	0.0279099	0.0117174	0.0030526	0.0855219	0.0131437	0.0127815	0.0105698	0.0084763	0.0066512	0.0406075	0.0652257	0.0162458	0.173702
Chongqing	2012	0.0077087	0.0101242	0.0111224	0.0090428	0.0171859	0.0233574	0.0158887	0.0105829	0.105013	0.01751	0.0102252	0.0128348	0.0112222	0.0066512	0.0415797	0.0652257	0.0165352	0.181784
Chongqing	2013	0.0096008	0.0134898	0.0142756	0.0125502	0.0207087		0.0196063	0.0183347	0.108566	0.0187177	0.0093122	0.0154395	0.0125354	0.0131009	0.0412431	0.0652257	0.0167592	0.192334
Chongqing	2014	0.0110611	0.018297	0.0192129	0.0149591	0.0252038	0.021576	0.0189261	0.0215539	0.15079	0.0212952	0.0115034	0.0154395	0.0168332	0.0145117	0.0372422	0.0741895	0.0170316	0.208046
Chongqing	2015	0.0113899	0.0284972	0.0248524	0.0162541	0.0306016	0.0340458	0.0313636	0.0263638	0.203368	0.0240324	0.0149726	0.016119	0.0195791	0.0145117	0.037317	0.0741895	0.0174389	0.21816
Chongqing	2016	0.0153547	0.0358763	0.0325797	0.0173873	0.03652	0.0318685	0.0341943	0.0279248	0.231706	0.028415	0.0812539	0.0175157	0.0214892	0.0153179	0.0368309	0.0741895	0.0222386	0.297251
Chongqing	2017	0.0206024	0.0430968	0.0377756	0.0222745	0.0431543	0.0496825	0.0270819	0.0334199	0.277088	0.0357712	0.0980524	0.0170249	0.0225637	0.0177366	0.0375414	0.0741895	0.022329	0.325209
Chongqing	2018	0.0212568	0.0509342	0.0438474	0.0268573	0.0460485	0.0083145	0.0360586	0.036687	0.270004	0.0472659	0.108095	0.0195541	0.0244739	0.0189459	0.0378779	0.0741895	0.0227311	0.353133
Chongqing	2019	0.0278584	0.052359	0.0504059	0.0269613	0.0516736	0.003762	0.0342461	0.0397883	0.287054	0.0627438	0.119051	0.0218191	0.024832	0.0197521	0.0358961	0.0741895	0.0229498	0.381233
Chongqing	2020	0.0321456	0.0532724	0.0543971	0.0251074	0.0572846	0.0320665	0.0435227	0.0422871	0.340083	0.0099323	0.052039	0.0232158	0.0269809	0.0199536	0.0354848	0.0741895	0.023048	0.264844
Chongqing	2021	0.0336928	0.0594993	0.0603321	0.0264256	0.0656821	0.0296913	0.0606912	0.0459739	0.381988	0.0084013	0.0916617	0.0249523	0.0280554	0.0211629	0.0361205	0.0741895	0.0232693	0.307813
Chongqing	2022	0.0350531	0.060945	0.0643548	0.0288307	0.0745744	0.0097	0.0526266	0.0471411	0.373226	0.0108652	0.0090511	0.0273305	0.0284136	0.0249924	0.0397101	0.0742086	0.0233309	0.237902
Sichuan	2011	0.0184975	0.0021044	0.0050638	0.0038318	0.0033863	0.0114814	0.0070836	0.0028285	0.0542772	0.0256967	0.0228241	0.025141	0.0216086	0.0278141	0.0139097	0.0591227	0.0121192	0.208236
Sichuan	2012	0.0221755	0.0055383	0.0077301	0.0068844	0.0058095	0.0376086	0.0115803	0.0105971	0.107924	0.0354638	0.0303104	0.0269908	0.0236382	0.0294266	0.0141341	0.0591227	0.0126116	0.231698
Sichuan	2013	0.0291607	0.0101985	0.0122536	0.0102415	0.0075002	0.0176173	0.0128331	0.0174512	0.117256	0.0420888	0.0310408	0.0278212	0.026384	0.0366824	0.0157046	0.0591227	0.0132363	0.252081
Sichuan	2014	0.0340893	0.0144606	0.0173432	0.0115404	0.0092014	0.0063351	0.0130869	0.0201431	0.1262	0.053335	0.0357882	0.028312	0.0316369	0.0403103	0.0158915	0.0644628	0.0135022	0.283239
Sichuan	2015	0.0419964	0.0235918	0.0223768	0.0124191	0.0108859	0.0213781	0.0187549	0.0255399	0.176943	0.0679754	0.0425442	0.0307657	0.0373674	0.0441398	0.0185089	0.0644628	0.0145342	0.320298
Sichuan	2016	0.0526724	0.0293309	0.0274661	0.0151017	0.0129096	0.0019806	0.0178079	0.0268262	0.184096	0.0845682	0.114668	0.025594	0.0466794	0.0469616	0.0204159	0.0644628	0.0198997	0.42325
Sichuan	2017	0.0605054	0.0391007	0.0387618	0.0174374	0.0155977	0.120147	0.0182157	0.0323175	0.342083	0.0980712	0.121424	0.0147222	0.0546782	0.0501864	0.0204533	0.0644628	0.0210089	0.445007
Sichuan	2018	0.0643993	0.0458759	0.0436376	0.0244985	0.0181188	0.0607668	0.0255898	0.0357504	0.318637	0.111263	0.127267	0.03975	0.0633933	0.0495817	0.0222855	0.0644628	0.0214214	0.499426
Sichuan	2019	0.0786243	0.0502871	0.0537752	0.0261982	0.0208864	0.0273161	0.0238034	0.0387053	0.319596	0.126159	0.136032	0.0432985	0.0770031	0.0503879	0.026249	0.0644628	0.0214673	0.545059
Sichuan	2020	0.0901545	0.0543174	0.0574802	0.0248376	0.0233117	0.0164297	0.0320861	0.0409995	0.339617	0.0786219	0.0812539	0.0468469	0.0832111	0.050791	0.0276325	0.0644628	0.021796	0.454616
Sichuan	2021	0.0949542	0.0585096	0.0614327	0.0259515	0.0265875	0.0110855	0.0443033	0.044729	0.367553	0.0806489	0.116129	0.0497536	0.064993	0.052605	0.0251273	0.0644628	0.0221535	0.475873
Sichuan	2022	0.0960792	0.0557742	0.0734223	0.0274084	0.0296946	0.0360251	0.0406697	0.0457653	0.404839	0.111272	0.126902	0.053906	0.0919262	0.062481	0.0260995	0.0645201	0.0223316	0.559439
Guizhou	2011	0.0056167	0.0020668	0.0038633	0.0012456	0.0006908	0.0184091	0.0002669	1.87e-05	0.0321779	0.0149285	0.0031041	0.0059644	0.0040591	0.0094729	0.0009348	0.0627464	0.0094699	0.11068
Guizhou	2012	0.0058842	0.0028279	0.0064734	0.0041478	0.0012068	0.0176173	0.0022043	0.0074544	0.0478162	0.0197052	0.0062082	0.0069081	0.0070437	0.0120931	0.0088619	0.0627464	0.0102975	0.133864
Guizhou	2013	0.0092978	0.00332	0.0130229	0.0074201	0.0015451	0.0752159	0.0035051	0.0133292	0.126656	0.0253638	0.0063908	0.0067194	0.0079988	0.0139071	0.0164524	0.0627464	0.0110139	0.150592
Guizhou	2014	0.0105389	0.0051312	0.0111703	0.0095515	0.0024453	0.0506722	0.0050165	0.0176559	0.112182	0.0310224	0.0096774	0.0077009	0.0100283	0.0137055	0.0205281	0.0755245	0.0118075	0.179995
Guizhou	2015	0.0154417	0.0116265	0.0192386	0.0096595	0.0030613	0.0496825	0.0078244	0.0226653	0.1392	0.0379015	0.0144248	0.0079651	0.0116997	0.013504	0.0221733	0.0755245	0.0127609	0.195954
Guizhou	2016	0.0189617	0.0166222	0.0244844	0.0103494	0.0043598	0.0378065	0.0050838	0.0247587	0.142427	0.054844	0.0960439	0.0107208	0.017072	0.013504	0.0298013	0.0755245	0.0192999	0.31681
Guizhou	2017	0.0253215	0.0209495	0.0271291	0.0143193	0.0055285	0.0306809	0.006486	0.0302008	0.160616	0.0778445	0.134936	0.0095506	0.026384	0.015721	0.0308108	0.0755245	0.0192318	0.390003
Guizhou	2018	0.0262402	0.0253597	0.0347504	0.0189252	0.0070388	0.0259305	0.011232	0.0334977	0.182975	0.103918	0.17602	0.0164964	0.0388	0.0171319	0.031783	0.0755245	0.0196692	0.479343
Guizhou	2019	0.032094	0.0299748	0.0382565	0.0196498	0.0089772	0.0382024	0.0147777	0.0356481	0.21758	0.13575	0.205417	0.0188369	0.0460825	0.0171319	0.0350361	0.0755245	0.0208714	0.55465
Guizhou	2020	0.0366616	0.0295453	0.0413507	0.0172678	0.0108871	0.0251388	0.0217795	0.0375174	0.220148	0.0632996	0.112295	0.0217436	0.0508579	0.0171319	0.037504	0.0755245	0.0216087	0.399965
Guizhou	2021	0.0421576	0.0360779	0.0461113	0.0192451	0.013039	0.0384003	0.024777	0.0417741	0.261582	0.0727646	0.115946	0.0240841	0.0639902	0.0189459	0.0336526	0.0755245	0.0220579	0.426966
Guizhou	2022	0.0446976	0.0433754	0.0613547	0.0209371	0.0144712	0.0352334	0.017945	0.0422768	0.280291	0.0572698	0.0889228	0.0281232	0.06208	0.0255971	0.0351483	0.0754673	0.0223277	0.394936
Yunnan	2011	0.0067739	8.12e-07	0.0044322	0.0003359	1.8e-06	0.0548288	0.0001334	0.000853	0.0673598	0.0134951	0.020633	0.0185727	0.0177883	0.015721	0.0121523	0.087349	0.0148799	0.200591
Yunnan	2012	0.0085887	0.0039213	0.0080052	0.0025676	0.0009546	0.0081165	0.0010756	0.0085633	0.0417929	0.0179577	0.0127815	0.0191389	0.0133711	0.0159226	0.012788	0.087349	0.0151287	0.194438
Yunnan	2013	0.0100876	0.0052042	0.0096981	0.0060403	0.0017317	0.0057413	0.0016122	0.01549	0.0556054	0.0224923	0.0131467	0.0198939	0.013968	0.015721	0.0132741	0.087349	0.0152479	0.201093
Yunnan	2014	0.0111094	0.0052487	0.0113674	0.0082873	0.0024181	0.0344417	0.0023551	0.0188775	0.0941052	0.0284705	0.0133293	0.0229893	0.0156394	0.0161241	0.0149193	0.096885	0.0155936	0.223951
Yunnan	2015	0.0148615	0.0125114	0.0182053	0.0075936	0.0035601	0.0356293	0.0043567	0.0240216	0.120739	0.0354804	0.0175289	0.0253298	0.0236382	0.0161241	0.0133115	0.096885	0.0162877	0.244586
Yunnan	2016	0.0197095	0.0217326	0.0220909	0.0086843	0.0049053	0.0106897	0.0045491	0.0257808	0.118142	0.0515043	0.0777846	0.0303882	0.0237576	0.0169303	0.0161533	0.096885	0.0180164	0.33142
Yunnan	2017	0.0250733	0.0214086	0.0277807	0.010492	0.0064775	0.0124711	0.0057689	0.0308239	0.140296	0.0758695	0.103713	0.0286895	0.0235188	0.0239847	0.0167889	0.096885	0.0205257	0.389975
Yunnan	2018	0.0287158	0.0266524	0.0421432	0.0137296	0.0085075	0.0405776	0.0091999	0.034648	0.204174	0.0988256	0.124711	0.0411467	0.0237576	0.0264033	0.0180976	0.096885	0.020692	0.450519
Yunnan	2019	0.0324228	0.0288331	0.0578752	0.0149861	0.0110024	0.0168256	0.0102902	0.036937	0.209172	0.121507	0.145161	0.0381268	0.0368899	0.0270079	0.0182098	0.096885	0.0208439	0.504631
Yunnan	2020	0.0373127	0.0310003	0.0650059	0.0168053	0.0126791	0.006731	0.0139892	0.0388828	0.222406	0.0709321	0.0958613	0.0397123	0.0459631	0.0312405	0.0196681	0.096885	0.0216192	0.421882
Yunnan	2021	0.0418578	0.03505	0.0704679	0.0177997	0.0162816	0.0227636	0.0210179	0.0425682	0.267807	0.0994858	0.119964	0.0388818	0.0629157	0.0320467	0.0221733	0.096885	0.021665	0.494017
Yunnan	2022	0.0423058	0.0389735	0.0783041	0.0184087	0.0187379	0.0015847	0.0200586	0.0435761	0.261949	0.103907	0.152465	0.0539815	0.0630351	0.0356747	0.0259125	0.0969613	0.0215144	0.553452
Shaanxi	2011	0.0057456	0.0057197	0.0052308	0.0121262	0.0100348	0.121928	0.0059422	0.0029321	0.16966	0.0137692	0.0122337	0.0213284	0.0134905	0.02338	0.0164524	0.0709473	0.0119254	0.183527
Shaanxi	2012	0.0072091	0.009636	0.0069538	0.0156721	0.0130753	0.0651213	0.0081694	0.0103523	0.136189	0.0180742	0.0178941	0.0234423	0.0164751	0.0378917	0.017088	0.0709473	0.0128814	0.214694
Shaanxi	2013	0.0080923	0.0125518	0.0127712	0.0179693	0.0158688	0.0292954	0.0122588	0.0168463	0.125654	0.0227564	0.0178941	0.0239708	0.0251902	0.0433336	0.0177985	0.0709473	0.0133738	0.235265
Shaanxi	2014	0.0108193	0.0152358	0.0156721	0.0186168	0.0185586	0.0148463	0.0135473	0.0207792	0.128075	0.0270436	0.01972	0.0241596	0.0266228	0.04676	0.0204533	0.0741895	0.0137039	0.252653
Shaanxi	2015	0.0148583	0.0252359	0.020329	0.0177188	0.0200655	0.0110855	0.0207359	0.0256228	0.155652	0.0324204	0.0257456	0.0215171	0.0331889	0.0489771	0.0207898	0.0741895	0.0143063	0.271135
Shaanxi	2016	0.0201254	0.0366415	0.0276744	0.0195457	0.0214929	0.0358272	0.0309182	0.0273392	0.219564	0.0413743	0.0830798	0.0242351	0.0361736	0.0540159	0.0197803	0.0741895	0.0206553	0.353504
Shaanxi	2017	0.0266722	0.0343883	0.0350226	0.0227949	0.022901	0.0201905	0.0212125	0.0321945	0.215376	0.0524696	0.0945832	0.0226873	0.0458437	0.0556283	0.0210516	0.0741895	0.0214987	0.387952
Shaanxi	2018	0.0263498	0.0392976	0.0398351	0.0273776	0.0254038	0.018607	0.0257268	0.0359642	0.238562	0.0655731	0.114121	0.0273305	0.0501416	0.0580469	0.0177611	0.0741895	0.0220042	0.429167
Shaanxi	2019	0.0319683	0.0408898	0.0521968	0.0266453	0.0285216	0.0760077	0.0273989	0.039454	0.323082	0.0790871	0.126902	0.0289537	0.0508579	0.0580469	0.0172376	0.0741895	0.0220553	0.45733
Shaanxi	2020	0.0396497	0.0460778	0.058463	0.0250882	0.0320793	0.0510681	0.0383375	0.0419348	0.332698	0.0297575	0.0648205	0.0305014	0.055872	0.0610702	0.0216125	0.0741895	0.0227049	0.360528
Shaanxi	2021	0.0465866	0.0537982	0.0624399	0.0271386	0.0388659	0.0508701	0.0556311	0.0460957	0.381426	0.0371692	0.0702983	0.0329551	0.0477778	0.0616748	0.0220238	0.0741895	0.0228699	0.368958
Shaanxi	2022	0.0500808	0.0551091	0.0670855	0.0278131	0.0434313	0.0389941	0.0509746	0.0470193	0.380508	0.0281931	0.0623628	0.0351069	0.0604087	0.0634888	0.0229586	0.0741132	0.0230519	0.369684
Gansu	2011	0.0042661	0.0002041	0.0071296	0.0044022	0.0018979	0.0318685	0.0001994	6.66e-05	0.0500345	0.0027294	0.0041996	0.0129103	0.0146843	0.0280157	0.0048983	0.013541	0.0157613	0.0967399
Gansu	2012	0.0048946	0.0060472	0.0099133	0.0063062	0.0035387	0.0263264	0.0015326	0.0075089	0.066068	0.0042948	0.005843	0.0145712	0.017072	0.0288219	0.0093853	0.013541	0.0164344	0.109964
Gansu	2013	0.0059551	0.0070837	0.015556	0.0090582	0.004871	0.0389941	0.0026768	0.014258	0.0984529	0.0059471	0.0069385	0.015817	0.0177883	0.0276126	0.0177611	0.013541	0.0165719	0.121978
Gansu	2014	0.0081116	0.0075422	0.0181352	0.0098252	0.006205	0.0269202	0.003066	0.0183218	0.0981272	0.0077223	0.0076689	0.015817	0.0194597	0.0284188	0.0216125	0.013541	0.0163938	0.130634
Gansu	2015	0.0123279	0.0190115	0.0213879	0.0101721	0.0066842	0.0385983	0.0049923	0.0235061	0.13668	0.0098859	0.0120511	0.0161567	0.0235188	0.0290234	0.0195185	0.013541	0.0164593	0.140155
Gansu	2016	0.0143232	0.0231753	0.0286302	0.0112783	0.0071762	0.0368169	0.0061205	0.024067	0.151588	0.0126042	0.0337797	0.0154395	0.0269809	0.0294266	0.0259125	0.013541	0.0218798	0.179564
Gansu	2017	0.0150581	0.0282133	0.0364997	0.0160036	0.0062911	0.0564123	0.0078998	0.0292059	0.195584	0.0161325	0.0425442	0.0138917	0.0286523	0.0399072	0.0293899	0.013541	0.0222124	0.206271
Gansu	2018	0.0146133	0.0292409	0.0428906	0.0189714	0.00651	0.0087103	0.0124512	0.0321906	0.165578	0.0212586	0.0538649	0.0220078	0.0315176	0.0421243	0.0248281	0.013541	0.0222884	0.231431
Gansu	2019	0.0160477	0.0385124	0.046798	0.0190061	0.0071458	0.0071269	0.0134766	0.035082	0.183195	0.028759	0.0666464	0.0237066	0.0096702	0.0439383	0.0271838	0.013541	0.0224534	0.235899
Gansu	2020	0.0186942	0.0404822	0.0501543	0.0200853	0.0075094	0.0354313	0.0199972	0.0372013	0.229555	0.0152005	0.0379793	0.0264623	0.0386806	0.0443414	0.0304369	0.013541	0.0228083	0.22945
Gansu	2021	0.0201447	0.0460938	0.0569169	0.0212686	0.0101097	0.0374107	0.0254945	0.0418208	0.25926	0.0195055	0.0494827	0.0297465	0.0271003	0.0447445	0.0294273	0.013541	0.0228227	0.236371
Gansu	2022	0.0209216	0.0504349	0.0611605	0.0218274	0.0117147	0.0108876	0.0216742	0.0423467	0.240968	0.0064464	0.0237371	0.0320114	0.0489477	0.0451476	0.0349613	0.0135982	0.0229275	0.227777
Qinghai	2011	1.45e-06	0.0010872	0.0128635	0.0129857	0.0041574	0.0132628	0.000235	5.73e-07	0.0445936	8.88e-05	2.05e-06	0.0043034	0.0042978	0.0032248	0.0098714	0.0026701	0.0218811	0.0463395
Qinghai	2012	0.0002239	0.0073744	0.0178231	0.0175222	0.0043221	0.0391921	0.0001707	0.005589	0.0922174	0.000441	0.0104078	0.0044167	0.0032234	0.0032248	0.0104697	0.0026701	0.0219165	0.05677
Qinghai	2013	0.0017937	0.009147	0.0214724	0.0170944	0.004811	0.0176173	5.45e-05	0.0129134	0.0849037	0.000827	0.0038345	0.0046054	0.0026265	0.0032248	0.0099088	0.0026701	0.0218798	0.0495769
Qinghai	2014	0.0016647	0.0113605	0.0259383	0.0166781	0.005011	0.0085124	0.0005733	0.0165302	0.0862687	0.0012871	0.0063908	0.0053604	0.0053723	0.0032248	0.0140967	0.0030515	0.0219112	0.0606948
Qinghai	2015	0.0022095	0.0219526	0.0311122	0.0148165	0.002506	0.0235553	0.0033191	0.0229063	0.122378	0.0018196	0.0027389	0.0053982	0.0070437	0.0034264	0.012975	0.0030515	0.0219571	0.0584103
Qinghai	2016	0.0025609	0.0294074	0.039766	0.015807	0.0036147	0.0023765	0.0039095	0.0235838	0.121026	0.0025075	0.0063908	0.0071346	0.0085957	0.0034264	0.0140967	0.0030515	0.023196	0.0683991
Qinghai	2017	0.0025093	0.0359903	0.0475982	0.0203435	0.0040427	0.127866	0.0048773	0.0287422	0.27197	0.0032953	0.0054778	0.0051339	0.0089539	0.0034264	0.0155924	0.0030515	0.0232732	0.0682043
Qinghai	2018	0.0029219	0.0422613	0.0683061	0.0256393	0.0026449	0.0617565	0.0097845	0.0317113	0.245026	0.0042384	0.0067559	0.0149487	0.0090732	0.0036279	0.016602	0.0030515	0.023323	0.0816207
Qinghai	2019	0.0032217	0.0457885	0.0774904	0.0247528	0.0049167	0.0322644	0.0114236	0.0342412	0.234099	0.0052924	0.0083993	0.0158547	0.0331889	0.0036279	0.0183968	0.0030515	0.0233662	0.111178
Qinghai	2020	0.0047689	0.0497836	0.0903186	0.0256162	0.0057547	0.0138566	0.0187258	0.0362595	0.245084	0.0022856	0.0051126	0.0163077	0.0118191	0.0036279	0.0203411	0.0030515	0.0234068	0.0859524
Qinghai	2021	0.0057359	0.0532479	0.0887605	0.0271194	0.0087998	0.0104917	0.0271711	0.0403608	0.261687	0.0029513	0.0063908	0.0178177	0.01435	0.0036279	0.0216872	0.0030515	0.0233977	0.0932741
Qinghai	2022	0.0051976	0.0561707	0.101684	0.0290966	0.0097213	0.0350355	0.0212558	0.0403427	0.298504	0.0006805	0.0030256	0.0187237	0.0127742	0.0036279	0.0232951	0.0030896	0.023395	0.0886115
Ningxia	2011	0.0008492	0.0021456	0.0037932	0.0124153	0.0062033	0.0209822	0.0002319	0.001682	0.0483027	1.67e-06	0.0005478	0.000453	0.0001194	1.33e-06	0.0337274	0.0146853	0.0185573	0.0680932
Ningxia	2012	0.0009588	0.0074028	0.0074131	0.0160961	0.0080111	0.0197946	0.0011203	0.0089131	0.06971	0.0002152	0.0005478	0.0002265	1.54e-06	0.0006047	0.0325309	0.0146853	0.0186071	0.067419
Ningxia	2013	0.001423	0.010754	0.0089453	0.0172447	0.0097586	0.0805601	0.0025471	0.0153397	0.146572	0.0004771	0.000913	1.38e-06	1.54e-06	0.0010078	0.0392614	0.0146853	0.0188284	0.0751758
Ningxia	2014	0.0019871	0.0140936	0.0120536	0.0202086	0.0109922	0.0544329	0.0032955	0.0190343	0.136098	0.0006512	0.0012782	0.0007172	0.0002388	0.0012093	0.040757	0.0160204	0.0189934	0.0798654
Ningxia	2015	0.0026189	0.0163865	0.0179863	0.01573	0.0119307	0.054235	0.0049578	0.0254388	0.149284	0.0008543	0.0021911	0.000604	0.0026265	0.0012093	0.0415049	0.0160204	0.0192488	0.0842592
Ningxia	2016	0.0035633	0.0286902	0.0278209	0.0190639	0.0146335	0.0433487	0.0079442	0.0251357	0.1702	0.0013425	0.0031041	0.001208	0.0044172	0.0014109	0.0422153	0.0160204	0.0213586	0.0910769
Ningxia	2017	0.0036343	0.0408676	0.0355466	0.0224133	0.0181935	0.0330561	0.0136985	0.0307358	0.198146	0.0021525	0.0045648	0.000755	0.004656	0.0096745	0.0454684	0.0160204	0.0219924	0.105284
Ningxia	2018	0.0042435	0.0502456	0.0406093	0.0266068	0.0238418	0.0271181	0.0188718	0.0329808	0.224518	0.0025186	0.0051126	0.0024915	0.0054917	0.0096745	0.0499928	0.0160204	0.0222216	0.113524
Ningxia	2019	0.0044047	0.0521997	0.0438468	0.0230724	0.0269156	0.0419631	0.018284	0.0354926	0.246179	0.0028404	0.0063908	0.0026047	0.0050142	0.009876	0.0524981	0.0160204	0.022295	0.117539
Ningxia	2020	0.0046593	0.0553178	0.0498795	0.0217812	0.029484	0.0294933	0.0261029	0.0377868	0.254505	0.001276	0.0052952	0.0029444	0.0087151	0.0096745	0.0523859	0.0160204	0.0229943	0.119306
Ningxia	2021	0.0057682	0.0603012	0.0548207	0.0227178	0.0339218	0.0387962	0.0448912	0.0423001	0.303517	0.0022485	0.0056604	0.0036239	0.0099089	0.01169	0.0503667	0.0160204	0.0231423	0.122661
Ningxia	2022	0.0057359	0.0676666	0.058921	0.0238047	0.0394728	0.0403797	0.0431182	0.0438248	0.322924	0.0024441	0.0061753	0.0041902	0.0101477	0.01169	0.0591912	0.0160776	0.0232143	0.13313
Xinjiang	2011	0.0043982	0.0039295	0.0130788	0.012739	0.0018623	0.0603709	0.0008726	0.000261	0.0975124	0.0032842	0.0051126	0.0105698	0.0272197	0.013504	0.0092358	1.19e-06	0.0139383	0.0828655
Xinjiang	2012	0.0054587	0.0122142	0.0172652	0.018216	0.0029585	0.0091062	0.0017724	0.0083068	0.075298	0.0054589	0.0041996	0.011438	0.0268616	0.0133024	0.0111801	1.19e-06	0.0135061	0.085948
Xinjiang	2013	0.0078828	0.0148543	0.0211352	0.0192759	0.0038035	0.0124711	0.0035265	0.0162025	0.0991516	0.0065351	0.0051126	0.012042	0.0302043	0.0141086	0.0114793	1.19e-06	0.01307	0.0925532
Xinjiang	2014	0.0082438	0.0182333	0.0269787	0.0175646	0.0046587	0.03939	0.0037006	0.0188283	0.137598	0.0082771	0.0045648	0.012646	0.0311594	0.0153179	0.0139471	0.001335	0.0127609	0.100008
Xinjiang	2015	0.0108805	0.0276445	0.0328876	0.0154409	0.0046398	0.0350355	0.0074707	0.0242457	0.158245	0.0101633	0.0063908	0.0131368	0.0367705	0.0161241	0.0167889	0.001335	0.0137392	0.114449
Xinjiang	2016	0.0121022	0.037268	0.0411505	0.0159612	0.0050307	0.0122731	0.0054998	0.0246642	0.15395	0.0146125	0.0138771	0.0089466	0.0399939	0.0169303	0.0194811	0.001335	0.0185311	0.133708
Xinjiang	2017	0.0115252	0.0391128	0.0472866	0.0169479	0.0050549	0.0140545	0.0063834	0.029842	0.170207	0.0192836	0.0186245	0.0120798	0.0430979	0.0169303	0.0232577	0.001335	0.0195199	0.154129
Xinjiang	2018	0.0112835	0.0472938	0.0774144	0.0228604	0.0059227	0.0391921	0.0078931	0.0328409	0.244701	0.0276827	0.026476	0.0170627	0.0491865	0.0171319	0.027296	0.001335	0.0203292	0.1865
Xinjiang	2019	0.0113737	0.0510034	0.064407	0.022421	0.0056292	0.0182111	0.0066947	0.0357556	0.215496	0.0393771	0.0379793	0.0167984	0.0551557	0.0169303	0.0294273	0.001335	0.0208072	0.217811
Xinjiang	2020	0.0123375	0.0542951	0.0760587	0.0225752	0.0045244	0.0085124	0.0108001	0.0375705	0.226674	0.0100758	0.0279367	0.0212151	0.056469	0.0151164	0.0262116	0.001335	0.0220356	0.180395
Xinjiang	2021	0.0122505	0.0641824	0.0844086	0.0242788	0.0075526	0.0237533	0.0194318	0.0418998	0.277758	0.0147755	0.0339623	0.025443	0.0644677	0.0145117	0.0313717	0.001335	0.0221863	0.208053
Xinjiang	2022	0.0109063	0.0674227	0.0869289	0.02303	0.0095683	0.0027723	0.0187817	0.0420151	0.261425	0.0091377	0.0213634	0.0284252	0.0674523	0.0145117	0.0344752	0.0012778	0.0225962	0.19924
