# Supplementary material for: Research on the coordinated measurement and spatiotemporal evolution of digital economy empowering ecotourism
Source: PLoS One. 2025 May 27;20(5):e0323723. doi: 10.1371/journal.pone.0323723 (PMC12113574; doi:10.1371/journal.pone.0323723)
Supplement: S1 File — (XLSX) [file pone.0323723.s013.xlsx]

## Sheet: Sheet1
Region	Province	2012	2014	2016	2018	2020	2022	Provincial average	Provincial growth rate
Eastern Region	Beijing	0.2718	0.3026	0.3869	0.4289	0.5094	0.5673	0.3993	1.01
	Tianjin	0.2006	0.2414	0.3095	0.3346	0.4312	0.4617	0.3206	1.8
	Hebei	0.0915	0.0992	0.1431	0.2477	0.2622	0.3255	0.1855	7.04
	Liaoning	0.1604	0.1659	0.2144	0.2447	0.3197	0.3446	0.2367	0.74
	Shanghai	0.2658	0.3257	0.3625	0.4128	0.5192	0.6153	0.4077	1.86
	Jiangsu	0.259	0.3092	0.3634	0.4853	0.5809	0.6705	0.4259	1.95
	Zhejiang	0.3004	0.3128	0.3995	0.5266	0.6207	0.7139	0.4668	1.47
	Fujian	0.1713	0.1747	0.245	0.3874	0.3912	0.4544	0.2921	3.45
	Shandong	0.1223	0.1832	0.2251	0.3128	0.3283	0.4175	0.2554	2.31
	Guangdong	0.1937	0.2807	0.3499	0.4377	0.5263	0.6532	0.3936	3.47
	Hainan	0.1016	0.0873	0.1522	0.1777	0.2463	0.276	0.1729	0.95
	Average value	0.1944	0.2257	0.2865	0.3633	0.4305	0.5	0.3233	1.84
Central Region	Shanxi	0.0835	0.143	0.1611	0.1931	0.2366	0.2867	0.1853	3.79
	Jilin	0.0678	0.1035	0.1573	0.1897	0.24	0.2526	0.1637	3.48
	Heilongjiang	0.0991	0.0985	0.1384	0.2262	0.2482	0.271	0.1728	4.79
	Anhui	0.0816	0.1172	0.1837	0.2438	0.3237	0.3654	0.2134	4.52
	Jiangxi	0.055	0.121	0.1627	0.2244	0.2922	0.3342	0.1939	8.71
	Henan	0.0886	0.1008	0.177	0.2029	0.2791	0.3251	0.1913	1.45
	Hubei	0.0947	0.1308	0.2071	0.2431	0.3193	0.3677	0.2195	4.07
	Hunan	0.092	0.1016	0.143	0.2459	0.2614	0.3418	0.1915	6.77
	Average value	0.0828	0.1145	0.1663	0.2211	0.275	0.3181	0.1914	3.96
Western Region	Inner Mongolia	0.0813	0.1255	0.1512	0.2176	0.2674	0.3075	0.1836	2.64
	Guangxi	0.0446	0.0994	0.121	0.1993	0.2267	0.2769	0.1527	3.17
	Chongqing	0.105	0.1508	0.2317	0.27	0.3401	0.3732	0.2345	3.36
	Sichuan	0.1079	0.1262	0.1841	0.3186	0.3396	0.4048	0.2383	6.46
	Guizhou	0.0478	0.1122	0.1424	0.183	0.2201	0.2803	0.1603	7.71
	Yunnan	0.0418	0.0941	0.1181	0.2042	0.2224	0.2619	0.1503	2.89
	Shaanxi	0.1362	0.1281	0.2196	0.2386	0.3327	0.3805	0.2339	1.24
	Gansu	0.0661	0.0981	0.1516	0.1656	0.2296	0.241	0.1563	3.82
	Qinghai	0.0922	0.0863	0.121	0.245	0.2451	0.2985	0.1756	5.69
	Ningxia	0.0697	0.1361	0.1702	0.2245	0.2545	0.3229	0.1892	5.69
	Xinjiang	0.0753	0.1376	0.1539	0.2447	0.2267	0.2614	0.1765	1.68
	Average value	0.0789	0.1177	0.1604	0.2283	0.2641	0.3099	0.1865	3.26
	National average	0.1187	0.1526	0.2044	0.2709	0.3232	0.376	0.2337	2.61
	Annual growth rate	0.139	0.0566	0.0913	0.0431	0.0946	0.0213	-	-
